# Supplementary material for: 2-Meth­oxy-4-(prop-2-en-1-yl)phenyl 4-meth­oxy­benzoate
Source: Acta Crystallogr Sect E Struct Rep Online. 2013 May 4;69(Pt 6):o819. doi: 10.1107/S1600536813011458 (PMC3684909; doi:10.1107/S1600536813011458)
Supplement: Supplementary file 2 [file e-69-0o819-Isup2.hkl]

# 
# h,k,l, Fc-squared, Fo-squared, sigma(Fo-squared) and status flag 
# 
data_I
_shelx_title '  P-1' 
_shelx_refln_list_code          4 
_shelx_F_calc_maximum       99.25 
_exptl_crystal_F_000       316.00 
_reflns_d_resolution_high  0.7679 
 
loop_ 
 _symmetry_equiv_pos_as_xyz 
 'x, y, z' 
 '-x, -y, -z' 
 
_cell_length_a     8.7685 
_cell_length_b     9.8159 
_cell_length_c    10.3515 
_cell_angle_alpha 113.030 
_cell_angle_beta  101.231 
_cell_angle_gamma 102.378 
 
_shelx_F_squared_multiplier     1.000 
 
loop_ 
 _refln_index_h 
 _refln_index_k 
 _refln_index_l 
 _refln_F_squared_calc 
 _refln_F_squared_meas 
 _refln_F_squared_sigma 
 _refln_observed_status 
   2   0   0       40.34       42.90      3.09 o 
   3   0   0       98.53       88.96      3.86 o 
   4   0   0       29.77       44.97      4.58 o 
   5   0   0      208.18      223.35     11.05 o 
   6   0   0       10.56       13.63      2.80 o 
   7   0   0       71.47       76.54      4.32 o 
   8   0   0       42.82       38.94      4.02 o 
   9   0   0        3.06        3.09      1.53 o 
  10   0   0       25.07       35.98      7.30 o 
 -10   1   0       61.16       84.00     10.07 o 
  -9   1   0      128.73      124.19     11.58 o 
  -8   1   0        4.04        4.69      1.52 o 
  -7   1   0       36.12       31.88      2.96 o 
  -6   1   0       50.46       50.45      3.32 o 
  -5   1   0        0.00        0.39      0.62 o 
  -4   1   0       22.86       30.11      2.35 o 
  -3   1   0      575.40      562.18      8.23 o 
  -2   1   0      526.05      493.46      8.49 o 
   1   1   0     5005.68     4724.86     23.17 o 
   2   1   0      151.24      147.21      4.48 o 
   3   1   0      399.92      374.02      8.19 o 
   4   1   0      123.73      145.11      5.87 o 
   5   1   0       60.20       62.91      4.38 o 
   6   1   0       21.79       29.74      3.40 o 
   7   1   0        0.80        0.50      1.29 o 
   8   1   0      149.05      143.59      8.29 o 
   9   1   0       13.93       10.60      4.37 o 
  10   1   0       28.48       21.87      6.15 o 
 -11   2   0       11.15        9.24      5.33 o 
 -10   2   0        7.52        5.52      4.55 o 
  -9   2   0        6.40        8.16      3.29 o 
  -8   2   0      200.70      193.29     12.46 o 
  -7   2   0       34.97       41.29      5.31 o 
  -6   2   0       15.14       14.75      2.00 o 
  -5   2   0       10.43        9.06      1.42 o 
  -4   2   0        3.85        3.51      0.85 o 
  -3   2   0      407.78      381.50      7.81 o 
  -2   2   0      570.55      576.45     27.05 o 
  -1   2   0      134.84      124.09      3.13 o 
   0   2   0     1011.45      904.41     16.19 o 
   1   2   0     1802.35     1876.52     18.29 o 
   2   2   0      870.90      883.92      9.13 o 
   3   2   0      182.41      159.14      4.92 o 
   4   2   0       14.23       19.58      2.48 o 
   5   2   0       89.87       80.87      4.95 o 
   6   2   0       25.48       24.45      3.10 o 
   7   2   0        3.48        4.77      1.66 o 
   8   2   0       34.17       35.37      4.64 o 
   9   2   0       15.89       12.70      3.08 o 
 -11   3   0        5.63        1.57      3.83 o 
 -10   3   0        0.00       -3.37      3.68 o 
  -9   3   0       40.87       39.81      4.65 o 
  -8   3   0       93.72      100.15      8.75 o 
  -7   3   0        1.04        0.00      1.39 o 
  -6   3   0       82.00       91.32      4.43 o 
  -5   3   0      470.72      493.86     18.08 o 
  -4   3   0      550.57      568.91     10.01 o 
  -3   3   0      221.33      219.95      5.73 o 
  -2   3   0      406.46      394.97     10.63 o 
  -1   3   0      305.84      282.76      5.47 o 
   0   3   0       64.50       73.37      2.51 o 
   1   3   0     1024.80      991.96     11.37 o 
   2   3   0      525.70      562.37      9.05 o 
   3   3   0      120.81      151.87      4.87 o 
   4   3   0       53.91       45.07      4.28 o 
   5   3   0        4.78        4.01      1.21 o 
   6   3   0       47.09       42.30      3.90 o 
   7   3   0       36.69       38.01      7.33 o 
   8   3   0       20.51       17.30      5.57 o 
   9   3   0        6.53        8.64      2.93 o 
 -11   4   0       41.71       55.35     10.38 o 
 -10   4   0        0.12       -2.79      4.07 o 
  -9   4   0       47.44       45.55      4.70 o 
  -8   4   0        0.85        0.08      2.63 o 
  -7   4   0      761.75      779.57     21.46 o 
  -6   4   0        2.32        1.89      0.91 o 
  -5   4   0       50.34       46.63      4.11 o 
  -4   4   0      886.29      926.63     10.88 o 
  -3   4   0      116.54      122.96      7.32 o 
  -2   4   0      282.34      263.24      6.38 o 
  -1   4   0     1604.04     1722.95     15.62 o 
   0   4   0       45.44       40.22      2.64 o 
   1   4   0       20.83       20.13      1.77 o 
   2   4   0      116.61      108.54      4.46 o 
   3   4   0      363.43      354.18      7.54 o 
   4   4   0        6.26       11.09      1.59 o 
   5   4   0        5.97        3.78      3.04 o 
   6   4   0        3.22        3.55      3.07 o 
   7   4   0       14.80       14.83      5.07 o 
   8   4   0       22.64       21.48      6.56 o 
 -11   5   0        0.87        0.48      3.42 o 
 -10   5   0        0.38       -1.64      3.44 o 
  -9   5   0        2.02        2.81      3.00 o 
  -8   5   0        7.11        3.05      2.64 o 
  -7   5   0      198.87      212.75      7.70 o 
  -6   5   0       54.93       54.14      3.76 o 
  -5   5   0      148.42      144.25     10.33 o 
  -4   5   0      522.02      515.69     10.87 o 
  -3   5   0       69.93       69.57      5.78 o 
  -2   5   0       11.38        7.02      1.26 o 
  -1   5   0       58.24       53.89      2.53 o 
   0   5   0      140.30      169.01      5.92 o 
   1   5   0       11.33        6.23      1.07 o 
   2   5   0        9.92       12.27      1.37 o 
   3   5   0      650.41      617.17     10.75 o 
   4   5   0      651.42      649.74     11.45 o 
   5   5   0        3.80        3.35      2.74 o 
   6   5   0       34.38       52.30      8.94 o 
   7   5   0        0.66       -1.98      3.21 o 
   8   5   0        4.57        8.22      2.94 o 
 -10   6   0        0.01       -4.57      4.57 o 
  -9   6   0       91.57       81.70     11.31 o 
  -8   6   0       37.69       28.44      6.39 o 
  -7   6   0       50.61       50.63      3.75 o 
  -6   6   0      344.09      354.89     23.42 o 
  -5   6   0       70.63       67.21      3.14 o 
  -4   6   0       23.12       21.95      2.21 o 
  -3   6   0      388.13      375.37     10.57 o 
  -2   6   0      195.73      195.51      5.38 o 
  -1   6   0      154.32      160.77      7.64 o 
   0   6   0       61.91       69.35      5.56 o 
   1   6   0       32.05       31.57      4.20 o 
   2   6   0       10.99       11.27      1.69 o 
   3   6   0       94.40       93.19      6.63 o 
   4   6   0      359.52      362.60     21.65 o 
   5   6   0        2.56        1.89      2.58 o 
   6   6   0       12.09       10.55      4.77 o 
   7   6   0       18.78       27.07      7.72 o 
 -10   7   0        6.75       -0.34      3.41 o 
  -9   7   0       21.66       21.96      6.10 o 
  -8   7   0       67.59       64.66      9.20 o 
  -7   7   0       39.88       33.04      6.19 o 
  -6   7   0      754.51      735.60      9.63 o 
  -5   7   0     1137.76     1112.07     19.65 o 
  -4   7   0       26.62       20.35      3.01 o 
  -3   7   0        0.96       -0.96      1.76 o 
  -2   7   0        7.88        9.52      1.33 o 
  -1   7   0       99.03      108.11     12.91 o 
   0   7   0       51.14       41.78      3.55 o 
   1   7   0       61.63       60.68      4.47 o 
   2   7   0       17.04       19.08      3.08 o 
   3   7   0        0.20        1.17      2.42 o 
   4   7   0      110.62      124.22     13.58 o 
   5   7   0       40.73       34.64      7.99 o 
   6   7   0        4.36        0.48      2.98 o 
 -10   8   0        1.15        9.46      3.68 o 
  -9   8   0        4.80        3.84      3.01 o 
  -8   8   0       13.20        9.66      2.91 o 
  -7   8   0        0.26       -1.19      1.41 o 
  -6   8   0       45.77       46.11      3.36 o 
  -5   8   0      406.50      413.40     10.29 o 
  -4   8   0       10.68       12.68      2.59 o 
  -3   8   0        9.87       13.49      2.61 o 
  -2   8   0        6.98        5.87      1.37 o 
  -1   8   0       30.19       29.13      2.96 o 
   0   8   0       28.40       22.04      2.73 o 
   1   8   0       88.32       86.03      6.53 o 
   2   8   0        0.45        0.58      2.02 o 
   3   8   0        2.39       -1.89      1.89 o 
   4   8   0        7.22       13.05      4.97 o 
   5   8   0       21.07       17.39      5.78 o 
  -9   9   0       14.07       17.97      4.06 o 
  -8   9   0       41.29       44.86      5.78 o 
  -7   9   0        5.75        4.29      6.63 o 
  -6   9   0        1.44        0.19      1.39 o 
  -5   9   0      115.78      111.57      5.72 o 
  -4   9   0        6.39        6.58      1.79 o 
  -3   9   0       93.37       95.39      6.81 o 
  -2   9   0        1.96       -1.33      2.06 o 
  -1   9   0       40.02       27.93      5.50 o 
   0   9   0      181.28      170.89      9.69 o 
   1   9   0       40.09       34.05      4.60 o 
   2   9   0       58.11       55.01      5.83 o 
   3   9   0       80.72       91.59     12.65 o 
   4   9   0        0.35       -4.42      4.42 o 
  -8  10   0       15.18       14.44      5.60 o 
  -7  10   0        0.50        3.82      3.48 o 
  -6  10   0        2.20        0.48      2.27 o 
  -5  10   0       35.24       35.85      4.53 o 
  -4  10   0       16.51       10.81      4.29 o 
  -3  10   0       36.63       36.70      7.14 o 
  -2  10   0        5.70        8.10      3.58 o 
  -1  10   0       12.91       12.33      3.85 o 
   0  10   0       14.37       10.96      3.22 o 
   1  10   0       11.79       10.86      5.00 o 
   2  10   0        2.30        6.28      4.06 o 
  -7  11   0       14.92       18.51      6.32 o 
  -6  11   0       55.97       72.87     10.90 o 
  -5  11   0       85.99       98.26     12.19 o 
  -4  11   0        1.72       -1.01      4.81 o 
  -3  11   0        0.33        1.75      6.00 o 
  -2  11   0        6.55        3.17      3.94 o 
  -1  11   0       13.10       21.82      6.25 o 
   0  11   0        5.96        9.47      4.30 o 
   2 -12   1       20.98       24.09      6.59 o 
   3 -12   1        6.66        7.25      4.11 o 
   4 -12   1       10.01        9.46      4.66 o 
  -1 -11   1       32.71       28.29      7.64 o 
   0 -11   1        0.02        1.35      3.36 o 
   1 -11   1        2.88        3.84      3.19 o 
   2 -11   1       22.34       16.73      5.45 o 
   3 -11   1       42.84       46.76      8.44 o 
   4 -11   1       11.12        7.93      4.08 o 
   5 -11   1        2.02        4.88      3.82 o 
   6 -11   1       17.48        9.88      5.19 o 
   7 -11   1        5.54        5.41      3.98 o 
  -3 -10   1       69.97       91.05     13.22 o 
  -2 -10   1        2.26       -1.15      2.12 o 
  -1 -10   1        1.62        4.06      2.19 o 
   0 -10   1       24.37       21.89      5.57 o 
   1 -10   1        0.14       -1.50      2.56 o 
   2 -10   1        4.27        4.96      3.34 o 
   3 -10   1       26.46       33.56      6.66 o 
   4 -10   1        1.47        1.21      2.49 o 
   5 -10   1      108.83      119.02     12.65 o 
   6 -10   1        7.74        8.45      4.32 o 
   7 -10   1       15.01        8.60      4.43 o 
   8 -10   1        7.77       12.98      4.72 o 
  -4  -9   1        0.01        0.50      1.51 o 
  -3  -9   1       34.11       36.78      5.00 o 
  -2  -9   1      123.76      138.20      9.12 o 
  -1  -9   1       38.16       34.63      6.09 o 
   0  -9   1        3.85        4.31      2.98 o 
   1  -9   1      129.29      123.90     11.20 o 
   2  -9   1       14.07       14.67      4.08 o 
   3  -9   1      116.78      116.97      5.13 o 
   4  -9   1      831.08      840.78     33.31 o 
   5  -9   1       20.08       25.40      3.60 o 
   6  -9   1        3.26        2.84      1.68 o 
   7  -9   1       27.40       27.12      4.25 o 
   8  -9   1        0.98        1.85      1.85 o 
   9  -9   1       37.67       50.96      6.53 o 
  -5  -8   1        9.28       17.99      6.35 o 
  -4  -8   1        1.17       -0.31      2.64 o 
  -3  -8   1        4.88        1.49      1.48 o 
  -2  -8   1        5.80        4.12      2.51 o 
  -1  -8   1        2.34        1.49      2.27 o 
   0  -8   1       14.11       12.75      3.33 o 
   1  -8   1        0.53        0.09      1.90 o 
   2  -8   1      104.43      104.60      9.80 o 
   3  -8   1       64.28       63.55      4.22 o 
   4  -8   1      572.24      574.50     14.33 o 
   5  -8   1      669.87      710.28     17.46 o 
   6  -8   1      115.71      126.99      5.30 o 
   7  -8   1        3.22        0.35      1.50 o 
   8  -8   1       46.01       47.67      6.51 o 
   9  -8   1        1.72       -0.29      2.91 o 
  10  -8   1        9.17        3.33      2.66 o 
  -6  -7   1       63.60       90.38     12.65 o 
  -5  -7   1        0.78       -0.03      2.29 o 
  -4  -7   1       82.21       77.00      6.40 o 
  -3  -7   1       44.80       35.07      4.61 o 
  -2  -7   1        6.29        8.28      1.52 o 
  -1  -7   1        4.43        4.29      1.12 o 
   0  -7   1       76.31       72.78      3.80 o 
   1  -7   1        6.94        4.51      0.86 o 
   2  -7   1       18.02       18.83      1.96 o 
   3  -7   1        5.82        3.04      1.24 o 
   4  -7   1       19.77       17.55      2.65 o 
   5  -7   1       42.48       41.33      3.33 o 
   6  -7   1       65.38       63.23      2.64 o 
   7  -7   1       10.33       18.80      3.47 o 
   8  -7   1        0.62        2.46      1.95 o 
   9  -7   1        2.85        1.38      4.43 o 
  10  -7   1       30.57       38.81      5.80 o 
  -7  -6   1        0.41        5.33      3.60 o 
  -6  -6   1       10.76       13.93      4.86 o 
  -5  -6   1       24.12       27.11      4.05 o 
  -4  -6   1      120.56      120.09      8.92 o 
  -3  -6   1      194.35      182.84     10.26 o 
  -2  -6   1        9.15        8.54      1.69 o 
  -1  -6   1       31.20       33.64      2.80 o 
   0  -6   1        6.56        6.75      1.15 o 
   1  -6   1      198.33      194.84      5.54 o 
   2  -6   1      273.46      264.07      7.16 o 
   3  -6   1      162.16      161.29      8.14 o 
   4  -6   1       13.04       10.78      1.59 o 
   5  -6   1      280.81      286.00      8.06 o 
   6  -6   1      124.91      131.02      6.64 o 
   7  -6   1       67.63       55.46      4.57 o 
   8  -6   1        1.52       -0.46      2.49 o 
   9  -6   1        5.09        4.35      3.61 o 
  10  -6   1      116.57      143.42     15.62 o 
  -8  -5   1       91.33       87.50     12.67 o 
  -7  -5   1       17.52       10.12      4.44 o 
  -6  -5   1       38.77       51.44      8.65 o 
  -5  -5   1        9.75       10.57      2.29 o 
  -4  -5   1        0.02        1.03      1.16 o 
  -3  -5   1      994.59      998.65     16.58 o 
  -2  -5   1      114.42      117.50      5.50 o 
  -1  -5   1        3.82        3.36      0.77 o 
   0  -5   1      939.14      993.50     15.75 o 
   1  -5   1     1005.44      937.19     14.83 o 
   2  -5   1      165.55      151.54      6.36 o 
   3  -5   1        0.11        1.20      0.84 o 
   4  -5   1       39.15       36.58      3.42 o 
   5  -5   1      284.92      289.00     15.72 o 
   6  -5   1        1.40        0.35      1.04 o 
   7  -5   1       18.93       19.49      3.16 o 
   8  -5   1      143.02      151.69      8.18 o 
   9  -5   1        2.40        1.91      1.99 o 
  10  -5   1        2.10        0.61      2.02 o 
  -9  -4   1       15.84       16.34      6.00 o 
  -8  -4   1       17.55       18.51      5.72 o 
  -7  -4   1      130.47      142.08     13.76 o 
  -6  -4   1       87.48       90.94      6.12 o 
  -5  -4   1       54.17       47.86      4.22 o 
  -4  -4   1       87.85       75.92      4.28 o 
  -3  -4   1        4.02        8.27      1.51 o 
  -2  -4   1      115.50      109.34      4.88 o 
  -1  -4   1      159.72      163.03      5.71 o 
   0  -4   1        9.42       12.94      1.57 o 
   1  -4   1      617.20      571.17     23.77 o 
   2  -4   1       34.39       34.06      2.97 o 
   3  -4   1       43.98       50.78      3.18 o 
   4  -4   1      153.71      167.33      8.39 o 
   5  -4   1      386.59      432.78     11.58 o 
   6  -4   1        1.88        2.85      1.13 o 
   7  -4   1        2.78        1.30      1.66 o 
   8  -4   1      170.18      161.35      7.65 o 
   9  -4   1      167.27      169.54     12.58 o 
  10  -4   1        0.06       -3.50      3.57 o 
  -9  -3   1       28.75       28.34      6.66 o 
  -8  -3   1       78.17       73.90     10.24 o 
  -7  -3   1        0.04       -1.26      2.03 o 
  -6  -3   1        1.13        2.14      1.13 o 
  -5  -3   1       54.03       51.25      4.24 o 
  -4  -3   1      555.36      579.79     10.44 o 
  -3  -3   1       29.56       27.33      2.51 o 
  -2  -3   1      321.74      346.64     15.55 o 
  -1  -3   1     4767.96     4605.04     26.88 o 
   0  -3   1      198.76      205.38      7.78 o 
   1  -3   1      488.32      414.07     14.35 o 
   2  -3   1       32.41       27.38      2.94 o 
   3  -3   1      537.50      475.27      8.90 o 
   4  -3   1        9.86       11.50      1.61 o 
   5  -3   1      116.47      113.52      5.88 o 
   6  -3   1        0.28        1.83      0.99 o 
   7  -3   1       77.56       85.69      8.06 o 
   8  -3   1       21.42       18.66      4.30 o 
   9  -3   1      100.49      115.06     10.81 o 
  10  -3   1        7.89        9.22      3.79 o 
 -10  -2   1        0.04        3.42      3.40 o 
  -9  -2   1        0.38        1.47      2.36 o 
  -8  -2   1       24.68       19.80      4.98 o 
  -7  -2   1      157.53      140.93     12.09 o 
  -6  -2   1      138.19      146.74      7.48 o 
  -5  -2   1       27.30       24.55      2.87 o 
  -4  -2   1      935.01      997.62     16.25 o 
  -3  -2   1      906.88      936.05     13.73 o 
  -2  -2   1     1128.84     1112.39     13.24 o 
  -1  -2   1     9849.95     9251.52     46.71 o 
   0  -2   1       32.29       36.52      2.84 o 
   1  -2   1        0.39        0.02      0.59 o 
   2  -2   1        7.14        9.71      1.81 o 
   3  -2   1      552.39      566.10      6.35 o 
   4  -2   1      172.84      216.94      7.86 o 
   5  -2   1        1.04        1.68      0.92 o 
   6  -2   1      137.55      145.23     10.03 o 
   7  -2   1        8.09        5.75      1.80 o 
   8  -2   1      187.52      188.07     13.41 o 
   9  -2   1        8.17       11.41      4.02 o 
  10  -2   1        4.67        1.07      2.07 o 
 -10  -1   1        7.24       10.23      3.18 o 
  -9  -1   1        0.08        1.76      2.42 o 
  -8  -1   1       11.66       13.25      4.27 o 
  -7  -1   1       20.98       12.64      3.53 o 
  -6  -1   1       37.96       32.89      3.52 o 
  -5  -1   1        0.05        0.06      1.26 o 
  -4  -1   1      502.32      536.83     11.27 o 
  -3  -1   1      529.75      498.26     13.85 o 
  -2  -1   1     3121.45     2831.73     28.53 o 
  -1  -1   1     1004.36      976.06     21.53 o 
   1  -1   1      829.50      838.61     12.70 o 
   2  -1   1        5.19        5.77      0.95 o 
   3  -1   1       70.32       67.38      2.63 o 
   4  -1   1       44.84       38.06      2.28 o 
   5  -1   1        3.20        3.64      1.12 o 
   6  -1   1       94.75       91.94      4.29 o 
   7  -1   1       28.66       28.87      3.23 o 
   8  -1   1       33.20       34.19      3.98 o 
   9  -1   1        7.29        5.33      3.07 o 
  10  -1   1       34.29       29.99      6.90 o 
 -10   0   1        8.48       11.72      3.37 o 
  -9   0   1        0.60       -1.31      1.31 o 
  -8   0   1       60.90       58.95      7.38 o 
  -7   0   1        4.45        1.35      1.88 o 
  -6   0   1        7.46        7.57      3.61 o 
  -5   0   1      180.70      190.04      7.18 o 
  -4   0   1       98.45      100.08      5.99 o 
  -3   0   1      236.29      241.32      7.56 o 
  -2   0   1      628.35      611.29     12.98 o 
   1   0   1     3599.70     3423.19     18.51 o 
   2   0   1      182.39      163.30      4.85 o 
   3   0   1      310.76      303.70      7.54 o 
   4   0   1     1241.05     1318.19     20.30 o 
   5   0   1       65.08       65.51      3.06 o 
   6   0   1      120.57      141.41      5.57 o 
   7   0   1        0.08       -1.04      1.04 o 
   8   0   1       30.62       33.40      4.15 o 
   9   0   1        6.86        7.94      2.43 o 
  10   0   1       94.71      102.26     12.63 o 
 -11   1   1       51.19       50.33     10.47 o 
 -10   1   1       34.30       40.26      9.22 o 
  -9   1   1      281.68      269.57     16.48 o 
  -8   1   1       15.02       13.49      1.97 o 
  -7   1   1        0.52       -0.08      1.07 o 
  -6   1   1       27.82       31.67      4.04 o 
  -5   1   1       12.20       12.84      2.31 o 
  -4   1   1      594.66      560.24     11.77 o 
  -3   1   1       30.83       26.25      1.67 o 
  -2   1   1      651.72      668.51     14.32 o 
  -1   1   1       92.04       98.47      4.80 o 
   0   1   1     1375.45     1291.26      9.32 o 
   1   1   1       44.48       44.38      3.72 o 
   2   1   1       72.54       57.94      2.30 o 
   3   1   1        3.75        2.89      0.81 o 
   4   1   1       51.76       50.27      3.33 o 
   5   1   1      945.41      972.23     35.95 o 
   6   1   1      175.17      185.85      6.51 o 
   7   1   1        1.37       -0.06      1.26 o 
   8   1   1       39.78       36.08      6.62 o 
   9   1   1        0.65        1.03      2.45 o 
 -11   2   1       11.43       25.90      8.12 o 
 -10   2   1       95.68      116.34     14.08 o 
  -9   2   1       19.93       21.29      3.44 o 
  -8   2   1     1874.13     1972.98     28.86 o 
  -7   2   1       39.99       38.40      3.19 o 
  -6   2   1       99.16      103.56      5.25 o 
  -5   2   1        5.72        5.13      1.87 o 
  -4   2   1     1536.76     1548.43     14.32 o 
  -3   2   1       40.89       43.42      4.64 o 
  -2   2   1      198.58      219.77      5.27 o 
  -1   2   1     4231.30     4031.34     24.22 o 
   0   2   1     1043.94      943.65     12.00 o 
   1   2   1        9.08        6.11      0.59 o 
   2   2   1       51.68       48.11      1.78 o 
   3   2   1       19.12       16.87      1.62 o 
   4   2   1       33.62       31.62      2.58 o 
   5   2   1        2.77        3.27      1.03 o 
   6   2   1        2.19        2.23      1.06 o 
   7   2   1        0.16       -0.29      1.75 o 
   8   2   1        0.87        2.74      2.46 o 
   9   2   1       68.98       62.67      6.76 o 
 -11   3   1       16.89       21.68      7.00 o 
 -10   3   1        0.23       -0.07      2.16 o 
  -9   3   1        1.28       -0.91      1.34 o 
  -8   3   1        0.15       -0.01      1.69 o 
  -7   3   1       60.01       52.77      4.02 o 
  -6   3   1       69.97       68.16      3.85 o 
  -5   3   1        1.13       -0.20      1.75 o 
  -4   3   1       51.42       52.14      3.65 o 
  -3   3   1       75.21       92.44      3.46 o 
  -2   3   1       94.50       99.85      3.40 o 
  -1   3   1        5.97        4.02      1.05 o 
   0   3   1     1611.34     1673.17     11.85 o 
   1   3   1      181.12      171.59      4.49 o 
   2   3   1      574.36      537.88      8.66 o 
   3   3   1        1.12        0.25      0.45 o 
   4   3   1      216.45      222.20      6.61 o 
   5   3   1        4.68        4.68      1.17 o 
   6   3   1        0.32       -3.61      3.61 o 
   7   3   1       63.31       61.37      6.39 o 
   8   3   1       35.04       31.41      5.07 o 
 -11   4   1        2.06       -1.09      3.34 o 
 -10   4   1        7.62        5.64      3.64 o 
  -9   4   1       10.46        6.94      4.28 o 
  -8   4   1      134.80      140.77     13.45 o 
  -7   4   1      731.20      738.33     28.16 o 
  -6   4   1      684.77      651.20     12.80 o 
  -5   4   1        0.27        1.18      0.60 o 
  -4   4   1       25.77       26.33      1.60 o 
  -3   4   1      142.94      186.55      5.48 o 
  -2   4   1       33.93       42.74      3.11 o 
  -1   4   1       14.36       14.23      1.48 o 
   0   4   1       34.13       31.94      2.21 o 
   1   4   1      210.50      238.61      8.02 o 
   2   4   1       32.36       33.82      2.37 o 
   3   4   1       40.53       39.46      2.30 o 
   4   4   1       55.11       47.92      4.75 o 
   5   4   1       11.31       10.44      1.68 o 
   6   4   1        6.52        7.94      4.42 o 
   7   4   1       32.59       40.23      5.72 o 
   8   4   1        0.61       -0.26      1.78 o 
 -11   5   1        2.45       -0.73      3.73 o 
 -10   5   1        0.82       -0.85      2.46 o 
  -9   5   1        0.84       -0.20      2.91 o 
  -8   5   1        2.96        1.67      2.23 o 
  -7   5   1      498.25      493.04     23.25 o 
  -6   5   1      389.95      377.53     12.82 o 
  -5   5   1        8.40        8.16      1.31 o 
  -4   5   1       57.34       47.73      3.46 o 
  -3   5   1       64.34       55.27      3.92 o 
  -2   5   1      117.82      127.26      5.63 o 
  -1   5   1       35.30       44.51      2.70 o 
   0   5   1      223.38      252.11      6.76 o 
   1   5   1        1.74        2.12      0.83 o 
   2   5   1       13.53       12.26      1.70 o 
   3   5   1      139.70      145.58      8.92 o 
   4   5   1      383.14      358.75     19.68 o 
   5   5   1        8.81        8.04      3.90 o 
   6   5   1        1.71       -0.39      2.19 o 
   7   5   1       77.76      104.59     19.37 o 
 -10   6   1        3.98        7.11      4.85 o 
  -9   6   1      145.09      145.33     14.88 o 
  -8   6   1      116.00      100.95     11.70 o 
  -7   6   1        3.63       -0.54      2.53 o 
  -6   6   1        2.19        1.44      1.09 o 
  -5   6   1      835.13      849.13     11.47 o 
  -4   6   1        4.42        5.80      1.45 o 
  -3   6   1        1.09        3.27      1.10 o 
  -2   6   1       29.40       24.11      2.22 o 
  -1   6   1       29.86       36.98      3.79 o 
   0   6   1       60.68       60.31      4.69 o 
   1   6   1        2.68        2.38      0.94 o 
   2   6   1        0.95        2.71      1.15 o 
   3   6   1        1.02        1.13      1.08 o 
   4   6   1       21.79       18.32      5.64 o 
   5   6   1      224.80      228.26     19.25 o 
   6   6   1       52.02       49.35      6.54 o 
 -10   7   1        0.39        2.06      3.60 o 
  -9   7   1        8.56        9.97      4.13 o 
  -8   7   1        1.40        0.25      2.56 o 
  -7   7   1       48.30       40.17      6.95 o 
  -6   7   1      101.49      102.47      5.26 o 
  -5   7   1       34.66       31.92      2.62 o 
  -4   7   1     1299.23     1330.01     20.59 o 
  -3   7   1       14.98       14.74      2.00 o 
  -2   7   1        0.39        1.05      0.74 o 
  -1   7   1      261.20      238.02      7.49 o 
   0   7   1       10.28       10.13      1.75 o 
   1   7   1       35.87       30.56      3.96 o 
   2   7   1        0.52       -0.53      2.19 o 
   3   7   1      121.71      135.89     13.96 o 
   4   7   1       71.74       85.76     11.85 o 
   5   7   1       44.35       37.94      8.37 o 
 -10   8   1        6.27        3.83      4.08 o 
  -9   8   1        0.22       -1.69      2.85 o 
  -8   8   1        7.06       12.14      4.57 o 
  -7   8   1       31.16       27.96      4.44 o 
  -6   8   1       22.26       19.70      2.47 o 
  -5   8   1        7.20        4.28      2.17 o 
  -4   8   1       49.13       51.70      3.94 o 
  -3   8   1       35.19       41.12      3.36 o 
  -2   8   1       16.57       15.61      2.15 o 
  -1   8   1       22.54       22.99      4.06 o 
   0   8   1      129.00      121.66      7.56 o 
   1   8   1        0.01       -0.80      2.09 o 
   2   8   1        8.85        6.30      3.95 o 
   3   8   1        7.58        1.82      3.01 o 
   4   8   1       20.09       21.48      6.48 o 
  -9   9   1        0.71       -1.12      2.10 o 
  -8   9   1       29.41       42.14      6.82 o 
  -7   9   1        1.04       -0.06      1.71 o 
  -6   9   1        0.14       -1.65      1.65 o 
  -5   9   1        0.04        0.01      0.87 o 
  -4   9   1        9.94        7.63      1.48 o 
  -3   9   1        5.04        5.46      1.34 o 
  -2   9   1       27.11       23.99      3.70 o 
  -1   9   1        6.19        4.22      1.98 o 
   0   9   1       87.83       82.13      6.76 o 
   1   9   1        0.05       -1.69      2.82 o 
   2   9   1       29.10       25.22      7.20 o 
   3   9   1       39.91       31.07      7.98 o 
  -8  10   1        5.83       10.03      4.76 o 
  -7  10   1       25.43       33.32      7.77 o 
  -6  10   1        6.48       11.72      4.94 o 
  -5  10   1        6.88        4.55      4.94 o 
  -4  10   1       10.26       16.00      2.55 o 
  -3  10   1       42.17       41.31      4.11 o 
  -2  10   1       10.61        9.09      2.36 o 
  -1  10   1        1.34        2.26      1.89 o 
   0  10   1        0.18        0.95      2.04 o 
   1  10   1       10.17       18.82      6.41 o 
  -6  11   1        6.84        5.82      4.02 o 
  -5  11   1       94.45       90.73     11.71 o 
  -4  11   1        3.18        2.89      7.04 o 
  -3  11   1       29.20       26.40      3.58 o 
  -2  11   1        0.73       -2.63      2.63 o 
   1 -12   2        7.94        9.06      4.93 o 
   2 -12   2       13.95       10.60      4.97 o 
   3 -12   2       32.13       12.69      5.29 o 
   4 -12   2       17.45       22.68      6.39 o 
   5 -12   2        0.31       -0.44      3.84 o 
  -2 -11   2        4.17        4.51      3.32 o 
  -1 -11   2        0.20        0.14      3.06 o 
   0 -11   2        0.01        0.53      2.38 o 
   1 -11   2       82.91       70.45     10.12 o 
   2 -11   2       44.64       47.63      8.34 o 
   3 -11   2      414.26      439.27     24.58 o 
   4 -11   2       56.19       63.46      9.85 o 
   5 -11   2        7.77        3.69      3.46 o 
   6 -11   2        0.71       -4.83      4.83 o 
   7 -11   2        4.29       -1.24      3.35 o 
  -3 -10   2       36.86       31.35      7.94 o 
  -2 -10   2       10.43       10.06      3.94 o 
  -1 -10   2       18.32       18.55      5.14 o 
   0 -10   2       20.08       17.84      4.92 o 
   1 -10   2        0.64        2.01      2.41 o 
   2 -10   2       83.13       84.48     10.37 o 
   3 -10   2       98.82       89.04     10.79 o 
   4 -10   2       56.35       65.83      9.42 o 
   5 -10   2       20.60       22.14      5.62 o 
   6 -10   2       90.54      106.74     12.28 o 
   7 -10   2        1.47        2.15      2.83 o 
   8 -10   2        0.88        6.52      3.74 o 
  -5  -9   2        0.34        3.09      3.83 o 
  -4  -9   2       23.85       21.00      6.80 o 
  -3  -9   2        0.10       -0.47      2.27 o 
  -2  -9   2       17.79       21.29      4.99 o 
  -1  -9   2       11.47       11.87      3.87 o 
   0  -9   2       21.91       27.21      5.62 o 
   1  -9   2      160.72      165.75     13.08 o 
   2  -9   2       11.61       11.51      4.03 o 
   3  -9   2       16.77       14.92      4.79 o 
   4  -9   2       25.31       25.18      3.46 o 
   5  -9   2      628.15      619.21     15.94 o 
   6  -9   2        0.23        1.14      4.24 o 
   7  -9   2        8.16        3.49      2.03 o 
   8  -9   2       21.14       17.30      3.78 o 
   9  -9   2       12.69       18.91      4.20 o 
  -6  -8   2        0.11       -0.57      2.71 o 
  -5  -8   2        1.88        2.47      3.12 o 
  -4  -8   2       20.52       23.22      4.92 o 
  -3  -8   2       21.45       25.15      5.22 o 
  -2  -8   2        0.88       -2.67      2.67 o 
  -1  -8   2       80.40       73.73      3.48 o 
   0  -8   2       39.66       40.45      6.25 o 
   1  -8   2        7.67       11.11      3.34 o 
   2  -8   2       28.55       26.80      5.11 o 
   3  -8   2        0.06       -1.10      1.83 o 
   4  -8   2      514.46      528.86     11.13 o 
   5  -8   2        1.82        1.52      1.64 o 
   6  -8   2      548.63      572.25     16.62 o 
   7  -8   2       46.83       48.28      5.33 o 
   8  -8   2        0.04       -2.31      2.31 o 
   9  -8   2      204.44      241.67     13.34 o 
  10  -8   2        0.00       -2.53      2.53 o 
  -7  -7   2       35.72       54.13     10.01 o 
  -6  -7   2       56.06       57.44      9.98 o 
  -5  -7   2       78.19       70.27      9.30 o 
  -4  -7   2      267.03      274.52     16.16 o 
  -3  -7   2      483.28      493.74     13.00 o 
  -2  -7   2        0.07        0.60      0.88 o 
  -1  -7   2       19.44       15.74      1.75 o 
   0  -7   2       23.78       32.78      5.11 o 
   1  -7   2       34.30       40.68      5.85 o 
   2  -7   2       84.23       82.63      8.25 o 
   3  -7   2        8.87        7.40      1.50 o 
   4  -7   2       18.23       17.44      2.48 o 
   5  -7   2        0.01       -0.78      1.30 o 
   6  -7   2        9.10        5.78      4.12 o 
   7  -7   2       66.30       69.50      6.26 o 
   8  -7   2       11.01       10.40      4.25 o 
   9  -7   2        0.20        3.07      3.72 o 
  10  -7   2       32.88       33.25      5.84 o 
  -8  -6   2       24.10       32.98      5.27 o 
  -7  -6   2        0.76        5.33      3.40 o 
  -6  -6   2        7.91        9.57      4.32 o 
  -5  -6   2       56.70       56.61      5.80 o 
  -4  -6   2      224.48      219.09     13.78 o 
  -3  -6   2      218.16      227.80      9.01 o 
  -2  -6   2      764.68      779.03     16.04 o 
  -1  -6   2        1.54        0.49      0.51 o 
   0  -6   2       86.40      103.57      7.98 o 
   1  -6   2      101.78      129.72      8.78 o 
   2  -6   2      122.82      123.28      4.85 o 
   3  -6   2        0.02       -0.85      0.85 o 
   4  -6   2        0.68       -0.90      0.90 o 
   5  -6   2      341.52      355.80     11.53 o 
   6  -6   2        4.99        3.90      1.57 o 
   7  -6   2       33.05       30.03      3.66 o 
   8  -6   2       13.97       10.78      3.13 o 
   9  -6   2        1.92        2.87      2.01 o 
  10  -6   2        0.24        0.65      1.54 o 
  -8  -5   2        0.06        3.12      2.60 o 
  -7  -5   2        8.67        7.44      3.53 o 
  -6  -5   2       12.80       16.55      4.76 o 
  -5  -5   2        0.49        0.11      2.01 o 
  -4  -5   2       74.05       76.93      6.95 o 
  -3  -5   2        4.83        4.40      1.86 o 
  -2  -5   2      938.09      926.47     22.50 o 
  -1  -5   2       17.44       16.89      3.14 o 
   0  -5   2      125.01      108.99      7.47 o 
   1  -5   2      439.23      478.45     16.01 o 
   2  -5   2       53.72       70.24      3.92 o 
   3  -5   2      409.57      421.55     15.34 o 
   4  -5   2      142.48      142.44      6.67 o 
   5  -5   2       14.62       14.49      2.33 o 
   6  -5   2        0.89        1.06      1.20 o 
   7  -5   2       69.25       66.11      4.27 o 
   8  -5   2        0.00        1.79      1.55 o 
   9  -5   2       10.54        8.49      5.43 o 
  10  -5   2       17.74       10.80      3.99 o 
  -9  -4   2        2.49        1.25      3.51 o 
  -8  -4   2        3.37        6.82      3.82 o 
  -7  -4   2       11.21       12.47      4.30 o 
  -6  -4   2        3.80        8.30      3.35 o 
  -5  -4   2       36.72       33.67      3.08 o 
  -4  -4   2      104.62      109.79      8.08 o 
  -3  -4   2     2114.37     2082.77     24.21 o 
  -2  -4   2     1380.53     1411.82     23.72 o 
  -1  -4   2      405.58      421.19      8.58 o 
   0  -4   2      130.23      143.65      7.77 o 
   1  -4   2      216.70      224.12      9.88 o 
   2  -4   2     1845.99     1800.23     28.58 o 
   3  -4   2      135.41      159.35      9.14 o 
   4  -4   2        2.62        0.97      0.78 o 
   5  -4   2      302.65      299.60      5.56 o 
   6  -4   2       24.49       23.51      4.42 o 
   7  -4   2      160.70      177.87      8.42 o 
   8  -4   2       71.88       82.14      9.24 o 
   9  -4   2      100.08      105.38     10.92 o 
  10  -4   2        0.06        5.07      2.96 o 
  -9  -3   2        0.02       -1.99      3.38 o 
  -8  -3   2       55.73       40.56      7.22 o 
  -7  -3   2       96.09       89.45      9.80 o 
  -6  -3   2        2.65        3.94      1.60 o 
  -5  -3   2        4.63        2.13      1.26 o 
  -4  -3   2       74.10      102.01      7.67 o 
  -3  -3   2      220.29      215.12      7.48 o 
  -2  -3   2      414.77      411.97     17.80 o 
  -1  -3   2        0.54        0.09      0.47 o 
   0  -3   2     1901.92     1898.47     25.32 o 
   1  -3   2       33.07       33.49      3.45 o 
   2  -3   2       18.22       19.97      2.11 o 
   3  -3   2       28.99       33.76      2.33 o 
   4  -3   2      423.71      420.82      6.46 o 
   5  -3   2        2.71        2.15      1.02 o 
   6  -3   2        7.28        8.75      2.44 o 
   7  -3   2        0.04       -0.17      1.43 o 
   8  -3   2        5.68        7.40      3.42 o 
   9  -3   2      515.14      549.51     25.62 o 
  10  -3   2       19.65       18.20      3.54 o 
 -10  -2   2       10.92       10.75      3.30 o 
  -9  -2   2        5.18       10.69      2.95 o 
  -8  -2   2        3.35        8.06      3.30 o 
  -7  -2   2       58.65       52.06      6.93 o 
  -6  -2   2       12.36       14.94      2.56 o 
  -5  -2   2       23.57       30.71      3.27 o 
  -4  -2   2      346.96      386.58     10.61 o 
  -3  -2   2      631.42      699.08     13.10 o 
  -2  -2   2      822.41      814.46     11.76 o 
  -1  -2   2     2640.62     2530.96     13.65 o 
   0  -2   2     7462.04     6863.91     34.38 o 
   1  -2   2     5010.28     4713.84     36.84 o 
   2  -2   2       99.68       84.47      3.77 o 
   3  -2   2     1227.66     1266.12     10.71 o 
   4  -2   2      637.97      706.82     14.02 o 
   5  -2   2      578.93      603.51     20.43 o 
   6  -2   2       10.20       10.67      2.21 o 
   7  -2   2        3.45        0.12      1.61 o 
   8  -2   2      101.80      110.65     11.34 o 
   9  -2   2      167.62      152.39     14.04 o 
  10  -2   2       74.00       71.79     10.59 o 
 -10  -1   2        0.54        1.70      2.19 o 
  -9  -1   2       87.98       92.43      7.70 o 
  -8  -1   2        6.93        8.12      2.33 o 
  -7  -1   2       12.86       14.59      2.92 o 
  -6  -1   2        2.03        3.36      1.30 o 
  -5  -1   2      770.27      730.89     14.48 o 
  -4  -1   2       44.99       45.28      3.69 o 
  -3  -1   2       38.14       30.37      2.69 o 
  -2  -1   2     1437.42     1344.92     22.73 o 
  -1  -1   2      128.05      141.92      4.29 o 
   0  -1   2     1202.21     1226.71      9.43 o 
   1  -1   2     7737.89     7263.97     75.54 o 
   2  -1   2       36.27       40.45      1.92 o 
   3  -1   2      375.92      373.53     13.74 o 
   4  -1   2      516.91      516.12     19.20 o 
   5  -1   2       12.01        9.64      2.28 o 
   6  -1   2        4.09        3.23      2.46 o 
   7  -1   2        9.32        8.81      2.10 o 
   8  -1   2        3.15        0.91      2.17 o 
   9  -1   2       65.78       63.04      9.53 o 
  10  -1   2        2.18        3.10      3.20 o 
 -11   0   2       91.10      113.18     15.33 o 
 -10   0   2       14.89       11.05      3.05 o 
  -9   0   2       32.06       29.81      4.40 o 
  -8   0   2       61.23       65.14      5.69 o 
  -7   0   2        4.84        1.32      1.23 o 
  -6   0   2       11.65       11.95      1.78 o 
  -5   0   2        6.29        9.07      1.39 o 
  -4   0   2       12.07       12.22      1.37 o 
  -3   0   2      193.04      191.02      6.69 o 
  -2   0   2      734.50      739.56     11.53 o 
  -1   0   2        1.48        1.93      0.42 o 
   0   0   2     2508.44     2365.17     10.72 o 
   1   0   2     3504.53     3346.20     37.25 o 
   2   0   2       19.78       23.93      1.63 o 
   3   0   2      237.79      240.60      7.82 o 
   4   0   2      147.59      155.46      5.70 o 
   5   0   2      117.27      120.04      4.80 o 
   6   0   2       54.71       57.66      3.70 o 
   7   0   2       23.31       19.92      2.36 o 
   8   0   2        8.69        5.51      2.07 o 
   9   0   2        3.48        0.55      1.74 o 
 -11   1   2        0.24       -2.12      4.17 o 
 -10   1   2       25.78       30.63      7.82 o 
  -9   1   2       12.99       12.68      5.49 o 
  -8   1   2      349.85      344.37     12.10 o 
  -7   1   2      105.00      104.71      6.09 o 
  -6   1   2       48.80       40.95      3.34 o 
  -5   1   2       87.14      106.85      4.55 o 
  -4   1   2      210.49      204.80      5.84 o 
  -3   1   2       18.25       28.13      3.86 o 
  -2   1   2     1343.37     1278.58      7.37 o 
  -1   1   2        3.78        1.62      0.50 o 
   0   1   2       37.02       29.53      1.89 o 
   1   1   2        2.04        2.91      1.06 o 
   2   1   2      184.80      160.64      6.44 o 
   3   1   2        0.70        0.19      0.29 o 
   4   1   2        0.00       -0.36      0.73 o 
   5   1   2      133.17      145.29      5.02 o 
   6   1   2      259.26      254.93      7.35 o 
   7   1   2        0.01        0.91      1.40 o 
   8   1   2       61.36       49.83      5.69 o 
   9   1   2       56.90       56.88     11.50 o 
 -11   2   2        1.38       -5.72      5.72 o 
 -10   2   2        2.44       -1.52      3.43 o 
  -9   2   2       69.20       65.71      5.43 o 
  -8   2   2       66.30       66.10      8.08 o 
  -7   2   2     1100.77     1104.62     17.18 o 
  -6   2   2      167.40      180.90      7.84 o 
  -5   2   2       41.02       32.19      5.21 o 
  -4   2   2     1511.50     1620.99     27.26 o 
  -3   2   2      118.59      118.31      4.95 o 
  -2   2   2      250.30      279.86      4.50 o 
  -1   2   2      397.62      396.57      6.09 o 
   0   2   2      220.07      225.55      4.35 o 
   1   2   2       57.55       64.61      2.03 o 
   2   2   2      164.04      165.93      7.68 o 
   3   2   2      109.72       99.37      6.42 o 
   4   2   2      303.22      262.91     17.83 o 
   5   2   2        2.36        1.49      0.60 o 
   6   2   2        2.08        2.47      1.87 o 
   7   2   2       17.21       22.87      6.05 o 
   8   2   2       87.31      104.25      9.66 o 
   9   2   2        0.26        1.59      2.00 o 
 -11   3   2       17.57       20.43      6.71 o 
 -10   3   2        6.69       11.49      5.09 o 
  -9   3   2       14.02       15.45      5.30 o 
  -8   3   2      388.67      392.96      9.31 o 
  -7   3   2       57.97       62.62      8.55 o 
  -6   3   2        2.13       -1.64      1.87 o 
  -5   3   2        1.01       -0.93      1.62 o 
  -4   3   2        0.85        0.76      1.51 o 
  -3   3   2     1698.91     1805.05     20.79 o 
  -2   3   2      575.27      571.29      8.38 o 
  -1   3   2        6.36        8.74      1.11 o 
   0   3   2      542.36      575.43      7.04 o 
   1   3   2        0.17        1.13      0.77 o 
   2   3   2       14.23       12.80      1.20 o 
   3   3   2      220.30      207.09      7.58 o 
   4   3   2      265.95      255.68     11.21 o 
   5   3   2       34.62       35.38      4.59 o 
   6   3   2       21.50       25.49      4.21 o 
   7   3   2       10.39        9.71      3.08 o 
   8   3   2        7.39        5.46      8.18 o 
 -11   4   2        0.43        0.45      3.16 o 
 -10   4   2       32.85       32.67      8.22 o 
  -9   4   2      185.84      179.80     16.49 o 
  -8   4   2        9.43        8.10      3.88 o 
  -7   4   2       24.62       23.24      5.44 o 
  -6   4   2        0.35       -2.79      2.79 o 
  -5   4   2        0.05       -1.58      2.14 o 
  -4   4   2        0.04        0.14      0.34 o 
  -3   4   2       20.69       22.29      1.62 o 
  -2   4   2      510.92      539.79      8.29 o 
  -1   4   2        3.18        0.76      0.61 o 
   0   4   2       28.54       33.04      2.37 o 
   1   4   2      197.84      196.60      5.60 o 
   2   4   2       34.73       25.57      2.04 o 
   3   4   2      428.21      421.23     20.96 o 
   4   4   2      216.87      230.02     12.10 o 
   5   4   2      205.19      210.85     11.65 o 
   6   4   2       55.27       66.33      8.12 o 
   7   4   2       27.00       30.63      5.31 o 
 -11   5   2        4.68        2.96      4.89 o 
 -10   5   2        0.71        2.40      3.02 o 
  -9   5   2        0.18       -3.22      3.22 o 
  -8   5   2      122.64       99.61     11.79 o 
  -7   5   2      252.83      222.54     16.20 o 
  -6   5   2       22.14       18.95      4.98 o 
  -5   5   2        6.48        7.44      0.71 o 
  -4   5   2      114.35      106.49      3.65 o 
  -3   5   2       80.56       89.61      3.56 o 
  -2   5   2      385.17      391.78      7.73 o 
  -1   5   2      630.99      649.22      8.95 o 
   0   5   2       34.06       32.89      2.66 o 
   1   5   2        3.34        1.56      0.96 o 
   2   5   2       11.87       11.45      1.80 o 
   3   5   2       51.70       47.00      4.55 o 
   4   5   2      474.80      492.25     17.88 o 
   5   5   2        8.44        9.15      3.15 o 
   6   5   2        0.26       -2.49      2.49 o 
   7   5   2       84.03       97.01      9.60 o 
 -10   6   2        2.38       -3.97      3.97 o 
  -9   6   2        0.78       -0.78      2.88 o 
  -8   6   2        0.61       -0.91      2.41 o 
  -7   6   2        7.16        3.34      3.18 o 
  -6   6   2       26.61       23.09      5.36 o 
  -5   6   2      164.09      163.78      6.20 o 
  -4   6   2       58.42       61.53      3.11 o 
  -3   6   2       47.73       50.59      2.96 o 
  -2   6   2      128.51      138.61      4.42 o 
  -1   6   2       72.59       76.77      3.84 o 
   0   6   2       42.42       36.42      4.15 o 
   1   6   2       92.47       94.16      4.83 o 
   2   6   2      115.21      115.93      6.07 o 
   3   6   2       46.22       48.64      8.80 o 
   4   6   2        1.38        4.14      2.13 o 
   5   6   2        1.89        0.17      1.48 o 
   6   6   2       18.35       11.56      3.76 o 
 -10   7   2        2.32       -2.82      3.59 o 
  -9   7   2       48.08       53.50      9.52 o 
  -8   7   2       66.02       69.03     10.06 o 
  -7   7   2        5.07        2.39      2.98 o 
  -6   7   2        0.83        0.84      0.72 o 
  -5   7   2        0.13       -0.79      0.79 o 
  -4   7   2      714.93      740.76     14.45 o 
  -3   7   2       60.13       57.38      3.05 o 
  -2   7   2        0.66        0.03      0.73 o 
  -1   7   2       73.23       64.09      3.74 o 
   0   7   2      113.72       93.98      4.64 o 
   1   7   2       36.88       50.61      5.77 o 
   2   7   2        5.12        4.23      2.77 o 
   3   7   2        0.05       -2.23      2.23 o 
   4   7   2        0.49       -0.66      3.98 o 
   5   7   2        0.24        0.90      2.75 o 
  -9   8   2        2.36        4.98      3.79 o 
  -8   8   2        3.98        6.63      2.92 o 
  -7   8   2        1.53       -0.38      2.40 o 
  -6   8   2        0.49       -0.23      1.57 o 
  -5   8   2       27.41       24.75      2.33 o 
  -4   8   2       50.46       50.63      3.39 o 
  -3   8   2      147.28      139.99      5.63 o 
  -2   8   2       11.76       13.65      2.41 o 
  -1   8   2        8.79        5.85      1.48 o 
   0   8   2       10.77        8.42      1.92 o 
   1   8   2       39.53       36.43      5.38 o 
   2   8   2        3.13        5.10      2.57 o 
   3   8   2        0.77       -1.70      1.70 o 
  -9   9   2       70.59       97.11      9.25 o 
  -8   9   2        1.06        6.49      2.72 o 
  -7   9   2        6.96        2.62      3.35 o 
  -6   9   2        3.72        0.04      3.98 o 
  -5   9   2       58.51       65.23      4.96 o 
  -4   9   2       54.44       57.26      3.84 o 
  -3   9   2       26.39       27.56      2.71 o 
  -2   9   2        4.98        3.59      2.08 o 
  -1   9   2        3.14        4.58      1.83 o 
   0   9   2       10.12       16.34      5.16 o 
   1   9   2        0.97        1.77      3.53 o 
   2   9   2       55.60       67.28      8.02 o 
  -7  10   2        5.48        1.04      2.71 o 
  -6  10   2        0.28        6.67      4.18 o 
  -5  10   2       12.66       17.56      3.66 o 
  -4  10   2       33.07       49.33     10.28 o 
  -3  10   2        0.08       -0.02      1.13 o 
  -2  10   2       55.64       56.41      5.06 o 
  -1  10   2        0.17        3.00      3.49 o 
   0  10   2        2.18        9.37      3.28 o 
   0 -12   3        1.20       -4.80      4.80 o 
   1 -12   3        1.35        9.08      4.65 o 
   2 -12   3       27.78       15.33      5.86 o 
   3 -12   3       15.37       13.45      5.37 o 
   4 -12   3        7.50        7.66      4.43 o 
   5 -12   3        2.98       10.67      4.99 o 
   6 -12   3        0.93       -0.34      3.53 o 
  -2 -11   3      156.36      205.75     17.18 o 
  -1 -11   3        0.14        0.13      2.34 o 
   0 -11   3       33.21       27.91      6.66 o 
   1 -11   3       62.19       52.93      8.82 o 
   2 -11   3       95.45      100.88     12.05 o 
   3 -11   3      106.82      113.74     12.95 o 
   4 -11   3       13.96       12.01      4.96 o 
   5 -11   3       51.27       61.08      9.95 o 
   6 -11   3       21.34       31.30      7.37 o 
   7 -11   3        5.28        9.43      4.14 o 
  -4 -10   3        3.93        8.35      4.44 o 
  -3 -10   3        0.47        1.81      2.98 o 
  -2 -10   3        8.71        9.07      3.87 o 
  -1 -10   3        3.11        5.55      3.29 o 
   0 -10   3       21.53       20.23      5.48 o 
   1 -10   3        5.96        2.51      3.27 o 
   2 -10   3       11.53        8.47      4.13 o 
   3 -10   3      243.45      275.55     18.56 o 
   4 -10   3       34.99       45.15      8.15 o 
   5 -10   3       50.36       44.52      7.98 o 
   6 -10   3       94.20       91.70     11.56 o 
   7 -10   3        8.51       11.09      4.84 o 
   8 -10   3       84.55      118.40     13.87 o 
  -5  -9   3      106.65      114.49     14.32 o 
  -4  -9   3       21.29       26.43      6.06 o 
  -3  -9   3        1.83       10.68      4.15 o 
  -2  -9   3        3.41        5.34      3.16 o 
  -1  -9   3       10.37        9.86      3.76 o 
   0  -9   3       11.94        8.77      3.92 o 
   1  -9   3        6.92        3.35      2.60 o 
   2  -9   3       13.12       15.17      4.43 o 
   3  -9   3       19.59       19.60      5.16 o 
   4  -9   3        1.06        1.03      1.24 o 
   5  -9   3      189.34      206.26      9.16 o 
   6  -9   3        0.04       -0.52      1.52 o 
   7  -9   3       17.59       17.50      3.49 o 
   8  -9   3       29.74       23.05      4.31 o 
   9  -9   3        1.49        2.80      2.41 o 
  -6  -8   3       10.19       10.24      4.74 o 
  -5  -8   3       11.80       18.58      5.01 o 
  -4  -8   3        1.60        2.37      1.31 o 
  -3  -8   3       29.05       35.05      3.54 o 
  -2  -8   3       79.88       68.84      5.40 o 
  -1  -8   3       41.13       46.96      6.91 o 
   0  -8   3        1.00        4.06      2.54 o 
   1  -8   3        0.25       -1.43      2.03 o 
   2  -8   3       83.33       84.69      9.15 o 
   3  -8   3       22.73       22.11      2.13 o 
   4  -8   3       33.84       32.68      3.33 o 
   5  -8   3       10.59        6.82      3.25 o 
   6  -8   3      202.61      218.05     10.33 o 
   7  -8   3        0.11        1.85      1.99 o 
   8  -8   3        5.95        6.82      4.85 o 
   9  -8   3       16.75       12.84      3.52 o 
  -7  -7   3       41.16       50.24      6.07 o 
  -6  -7   3        0.20        2.85      2.51 o 
  -5  -7   3      167.83      149.21      8.49 o 
  -4  -7   3      227.68      242.46      9.96 o 
  -3  -7   3     1463.20     1468.79     21.74 o 
  -2  -7   3       70.63       66.17      2.90 o 
  -1  -7   3       85.12       81.51      8.44 o 
   0  -7   3       29.27       37.36      5.72 o 
   1  -7   3       11.91        9.34      3.13 o 
   2  -7   3       11.95       12.41      3.54 o 
   3  -7   3        6.40        8.72      1.39 o 
   4  -7   3        7.08        7.89      1.62 o 
   5  -7   3      126.97      128.00      6.00 o 
   6  -7   3      143.08      134.14     11.84 o 
   7  -7   3        3.25        1.25      2.50 o 
   8  -7   3        0.67       -2.88      2.88 o 
   9  -7   3        4.59        0.19      1.89 o 
  10  -7   3        0.98       -0.33      1.73 o 
  -8  -6   3        7.64        1.93      2.46 o 
  -7  -6   3       38.80       35.26      5.08 o 
  -6  -6   3        3.48        6.51      2.07 o 
  -5  -6   3       18.21       13.86      2.79 o 
  -4  -6   3      979.69      981.68     36.74 o 
  -3  -6   3      178.19      205.89     10.44 o 
  -2  -6   3      589.50      589.77     10.58 o 
  -1  -6   3        1.84        0.41      1.04 o 
   0  -6   3        6.55        8.52      1.98 o 
   1  -6   3      817.18      933.16     24.82 o 
   2  -6   3      120.62      117.77      4.25 o 
   3  -6   3      410.25      399.14     17.04 o 
   4  -6   3       18.98       19.29      4.15 o 
   5  -6   3      116.21      110.46      6.76 o 
   6  -6   3       70.15       68.12      3.34 o 
   7  -6   3        1.59        1.56      1.36 o 
   8  -6   3        0.43        2.39      2.43 o 
   9  -6   3       54.33       54.89     10.13 o 
  10  -6   3       16.31       14.81      4.94 o 
  -9  -5   3        8.84       11.84      3.33 o 
  -8  -5   3        1.11        1.26      2.87 o 
  -7  -5   3       65.50       56.63      8.68 o 
  -6  -5   3       65.49       76.15      5.26 o 
  -5  -5   3       16.72       14.15      2.70 o 
  -4  -5   3       16.75       17.03      2.15 o 
  -3  -5   3       51.84       56.91      3.49 o 
  -2  -5   3      133.17      134.51      6.35 o 
  -1  -5   3        1.77        0.78      0.52 o 
   0  -5   3       34.24       31.66      4.31 o 
   1  -5   3       62.19       59.54      3.93 o 
   2  -5   3        0.22        0.34      0.84 o 
   3  -5   3      117.56      119.65      8.71 o 
   4  -5   3       76.40       75.29      7.23 o 
   5  -5   3       37.42       40.69      3.24 o 
   6  -5   3      273.67      272.65      8.61 o 
   7  -5   3       53.61       44.88      4.71 o 
   8  -5   3      134.81      133.12      8.36 o 
   9  -5   3       31.34       37.51      4.85 o 
  10  -5   3       13.55        9.40      3.84 o 
  -9  -4   3        7.31       10.60      3.19 o 
  -8  -4   3       71.55       68.18      6.88 o 
  -7  -4   3       52.56       55.28      5.82 o 
  -6  -4   3      105.44      100.40      7.07 o 
  -5  -4   3       15.62       16.88      2.97 o 
  -4  -4   3        4.19        4.35      1.17 o 
  -3  -4   3     1439.72     1512.10     20.05 o 
  -2  -4   3      276.41      280.19      7.64 o 
  -1  -4   3      446.50      459.85     25.70 o 
   0  -4   3       51.14       50.65      2.45 o 
   1  -4   3       10.38       13.17      1.48 o 
   2  -4   3      296.51      312.70      7.36 o 
   3  -4   3      270.13      357.86      8.29 o 
   4  -4   3        2.07        6.19      1.68 o 
   5  -4   3       89.62      103.79      3.82 o 
   6  -4   3       52.37       55.11      4.78 o 
   7  -4   3      245.63      231.63     10.18 o 
   8  -4   3      316.12      300.11     12.20 o 
   9  -4   3       36.04       42.19      5.23 o 
  10  -4   3        0.89        2.25      2.65 o 
 -10  -3   3       41.17       34.57      5.45 o 
  -9  -3   3       19.37       11.29      3.15 o 
  -8  -3   3        6.58        5.58      2.35 o 
  -7  -3   3      117.63      113.57     14.99 o 
  -6  -3   3       10.75       14.74      4.43 o 
  -5  -3   3       91.64       94.11      5.00 o 
  -4  -3   3      362.71      408.52     11.42 o 
  -3  -3   3      487.51      493.46     11.57 o 
  -2  -3   3      293.70      306.29      7.94 o 
  -1  -3   3      273.03      234.59      4.81 o 
   0  -3   3       99.10       92.52      3.09 o 
   1  -3   3        4.14        6.02      1.13 o 
   2  -3   3       85.42       73.04      3.27 o 
   3  -3   3      334.97      343.00      7.75 o 
   4  -3   3        3.93        1.57      0.77 o 
   5  -3   3       27.55       25.60      2.50 o 
   6  -3   3       17.56       18.56      3.26 o 
   7  -3   3        8.67        9.73      2.40 o 
   8  -3   3       20.63       19.19      5.76 o 
   9  -3   3        3.28       -1.61      1.61 o 
  10  -3   3       27.59       36.74      7.88 o 
 -10  -2   3       39.64       33.93      5.30 o 
  -9  -2   3        3.55        3.30      1.99 o 
  -8  -2   3       16.72       14.47      3.09 o 
  -7  -2   3       48.69       39.59      5.29 o 
  -6  -2   3       78.89       78.27      5.68 o 
  -5  -2   3       10.84        7.60      1.86 o 
  -4  -2   3       25.89       31.00      3.25 o 
  -3  -2   3      662.79      721.49     14.60 o 
  -2  -2   3        6.52        3.19      0.81 o 
  -1  -2   3      198.95      233.11      5.49 o 
   0  -2   3     2030.53     2044.61     16.15 o 
   1  -2   3     5927.95     5812.52     26.65 o 
   2  -2   3        0.56        1.02      0.54 o 
   3  -2   3      187.79      178.58      5.02 o 
   4  -2   3       67.96       79.30      3.54 o 
   5  -2   3       32.52       32.66      2.72 o 
   6  -2   3        1.07        0.87      1.05 o 
   7  -2   3       31.18       31.35      3.61 o 
   8  -2   3        0.00        1.64      2.52 o 
   9  -2   3       18.98       15.04      5.40 o 
  10  -2   3       11.36        8.55      4.19 o 
 -10  -1   3        0.43        3.76      2.22 o 
  -9  -1   3       18.33       14.08      3.10 o 
  -8  -1   3       70.93       57.84     13.07 o 
  -7  -1   3       62.85       54.19      8.47 o 
  -6  -1   3      115.44      124.19     11.78 o 
  -5  -1   3        0.06        0.49      1.38 o 
  -4  -1   3       77.09       71.98      5.34 o 
  -3  -1   3      229.50      246.40      8.10 o 
  -2  -1   3      208.79      189.53      6.44 o 
  -1  -1   3     1325.52     1221.59     10.10 o 
   0  -1   3       85.93       80.22      2.52 o 
   1  -1   3     2891.15     2872.93     27.99 o 
   2  -1   3      989.84      995.49     10.47 o 
   3  -1   3      299.59      314.56      6.24 o 
   4  -1   3      126.11      108.38      4.18 o 
   5  -1   3      526.50      540.40     15.69 o 
   6  -1   3       30.28       30.38      3.09 o 
   7  -1   3      125.35      127.07      6.69 o 
   8  -1   3       60.03       50.24      8.65 o 
   9  -1   3       35.84       42.01      8.15 o 
 -11   0   3        1.53       -3.59      4.93 o 
 -10   0   3      262.90      287.72     22.43 o 
  -9   0   3      342.92      364.63     13.77 o 
  -8   0   3      605.31      596.89     16.17 o 
  -7   0   3      926.74      954.94     18.62 o 
  -6   0   3       64.74       62.26      6.42 o 
  -5   0   3       94.77      106.18      9.58 o 
  -4   0   3      298.88      351.42     10.82 o 
  -3   0   3      543.63      587.08     12.75 o 
  -2   0   3       70.12       76.82      3.58 o 
  -1   0   3      111.49      119.00      3.16 o 
   0   0   3     3659.71     3521.00     15.99 o 
   1   0   3      801.30      807.90      6.89 o 
   2   0   3      201.17      204.60      3.85 o 
   3   0   3        0.56       13.23      3.30 o 
   4   0   3        1.13        0.34      0.49 o 
   5   0   3        0.67        1.35      0.50 o 
   6   0   3        2.52        1.51      0.77 o 
   7   0   3        0.68       -0.19      0.90 o 
   8   0   3        8.65        5.30      3.82 o 
   9   0   3        8.79       11.60      4.97 o 
 -11   1   3        0.29        2.17      3.99 o 
 -10   1   3      143.57      144.57     16.02 o 
  -9   1   3      200.83      223.17      9.88 o 
  -8   1   3      212.11      226.01     14.14 o 
  -7   1   3      202.64      209.76     19.85 o 
  -6   1   3        0.00        0.04      0.72 o 
  -5   1   3      208.26      228.42      5.64 o 
  -4   1   3      118.46      103.71      3.28 o 
  -3   1   3      802.24      734.57     21.79 o 
  -2   1   3       26.43       31.49      1.57 o 
  -1   1   3        1.66        1.32      0.58 o 
   0   1   3       27.06       31.47      1.58 o 
   1   1   3      751.84      809.80     14.99 o 
   2   1   3      280.04      246.24      8.94 o 
   3   1   3        3.77        1.35      1.07 o 
   4   1   3       68.13       76.29      5.79 o 
   5   1   3       76.57       85.43      8.51 o 
   6   1   3        3.53        4.04      2.00 o 
   7   1   3       25.52       25.37      4.17 o 
   8   1   3        7.96        4.79      4.31 o 
   9   1   3        9.53       12.85      5.32 o 
 -11   2   3        5.58        5.49      4.74 o 
 -10   2   3        3.01       -1.49      3.28 o 
  -9   2   3       17.70       17.54      5.72 o 
  -8   2   3      283.26      288.89      8.22 o 
  -7   2   3       81.51       71.99      3.16 o 
  -6   2   3        1.55        1.60      2.07 o 
  -5   2   3      146.33      145.60      5.72 o 
  -4   2   3       48.46       47.72      2.95 o 
  -3   2   3     2497.32     2619.31     15.88 o 
  -2   2   3      385.38      407.91      5.57 o 
  -1   2   3        0.18        0.01      0.39 o 
   0   2   3      606.95      641.81      8.42 o 
   1   2   3       69.65       82.03      2.08 o 
   2   2   3      490.58      509.13     12.95 o 
   3   2   3      286.24      287.03     11.18 o 
   4   2   3        3.86        5.01      2.46 o 
   5   2   3       15.12       16.84      3.36 o 
   6   2   3       51.84       55.43      6.06 o 
   7   2   3      103.34      106.72     15.27 o 
   8   2   3       58.93       74.25      7.84 o 
 -11   3   3       16.97       17.41      6.77 o 
 -10   3   3       13.53        9.93      4.61 o 
  -9   3   3       27.31       24.57      6.46 o 
  -8   3   3       26.76       24.72      6.39 o 
  -7   3   3      210.31      219.57     16.13 o 
  -6   3   3       46.33       36.95      6.40 o 
  -5   3   3      105.29      100.76      4.22 o 
  -4   3   3      168.95      210.42      8.97 o 
  -3   3   3        0.00       -0.02      0.51 o 
  -2   3   3     1190.26     1248.99     13.02 o 
  -1   3   3       21.51       25.09      2.01 o 
   0   3   3      376.54      414.96      8.31 o 
   1   3   3      681.36      727.32      8.47 o 
   2   3   3      359.11      379.98     10.49 o 
   3   3   3      211.77      215.77     11.69 o 
   4   3   3      311.39      333.67     13.80 o 
   5   3   3      309.61      330.36     14.59 o 
   6   3   3       12.44        9.31     10.72 o 
   7   3   3       12.69        9.77      3.29 o 
 -11   4   3       11.09       15.33      5.95 o 
 -10   4   3       20.10       23.14      7.36 o 
  -9   4   3       12.86       17.14      6.29 o 
  -8   4   3      185.44      167.74     15.32 o 
  -7   4   3       76.65       70.90      9.34 o 
  -6   4   3        8.48        8.89      3.68 o 
  -5   4   3        0.35        2.07      2.36 o 
  -4   4   3      216.21      203.46      5.79 o 
  -3   4   3       48.25       53.11      2.82 o 
  -2   4   3       33.51       37.03      2.51 o 
  -1   4   3       15.05       12.29      1.60 o 
   0   4   3      336.83      332.49      7.25 o 
   1   4   3        0.95        0.60      0.43 o 
   2   4   3       76.70       77.51      7.57 o 
   3   4   3        9.03        1.65      4.73 o 
   4   4   3        0.39        1.71      2.07 o 
   5   4   3      162.10      182.74     11.55 o 
   6   4   3        1.62        2.10      1.97 o 
   7   4   3        2.98        1.58      2.40 o 
 -11   5   3       46.02       52.53     10.77 o 
 -10   5   3       13.57       25.75      6.88 o 
  -9   5   3        1.44        2.42      3.08 o 
  -8   5   3       21.87       21.59      5.81 o 
  -7   5   3        9.07        3.95      2.67 o 
  -6   5   3        0.96       -2.23      2.23 o 
  -5   5   3       61.65       69.25      8.57 o 
  -4   5   3      752.09      756.36     12.03 o 
  -3   5   3       35.20       32.73      2.44 o 
  -2   5   3        1.47        0.46      0.68 o 
  -1   5   3      163.27      167.83      5.84 o 
   0   5   3       28.06       30.91      2.40 o 
   1   5   3        8.82        9.25      1.60 o 
   2   5   3        0.02       -0.94      1.17 o 
   3   5   3       18.61       19.11      3.91 o 
   4   5   3        9.18       11.15      3.30 o 
   5   5   3       24.18       21.12      4.47 o 
   6   5   3       27.19       19.74      4.85 o 
 -10   6   3       46.56       78.33     12.20 o 
  -9   6   3        1.24       -0.82      2.92 o 
  -8   6   3       27.40       25.03      6.50 o 
  -7   6   3        2.43        3.24      3.08 o 
  -6   6   3       20.38       27.42      6.23 o 
  -5   6   3      226.08      210.18      7.01 o 
  -4   6   3        0.33        0.54      0.83 o 
  -3   6   3      316.63      301.48      7.78 o 
  -2   6   3      132.07      130.81      4.65 o 
  -1   6   3       28.11       20.38      2.25 o 
   0   6   3        0.09        1.62      2.97 o 
   1   6   3      137.50      139.46      6.43 o 
   2   6   3        1.93        3.42      3.77 o 
   3   6   3       13.94       18.99      3.88 o 
   4   6   3       32.98       35.10      5.51 o 
   5   6   3       13.89       16.33      4.36 o 
 -10   7   3       22.71       28.48      7.70 o 
  -9   7   3       91.09      124.80     14.84 o 
  -8   7   3        0.49        0.37      2.66 o 
  -7   7   3        6.29        7.55      3.72 o 
  -6   7   3       41.39       32.76      6.49 o 
  -5   7   3       14.09        8.70      1.77 o 
  -4   7   3      292.12      292.94      8.92 o 
  -3   7   3      100.07       95.48      4.67 o 
  -2   7   3        0.10        1.93      0.99 o 
  -1   7   3       30.64       27.17      3.04 o 
   0   7   3       48.76       39.60      7.36 o 
   1   7   3      113.47      131.10      9.68 o 
   2   7   3        0.94       -0.06      1.74 o 
   3   7   3        7.71        8.68      3.02 o 
   4   7   3       66.66       83.13     10.66 o 
  -9   8   3        7.06       15.49      5.58 o 
  -8   8   3        0.07        1.34      1.97 o 
  -7   8   3        2.44        2.74      2.32 o 
  -6   8   3       72.47       98.38     11.50 o 
  -5   8   3       43.27       44.39      4.15 o 
  -4   8   3       22.63       20.41      2.32 o 
  -3   8   3       30.09       31.38      2.91 o 
  -2   8   3       10.57        9.11      2.06 o 
  -1   8   3       57.58       59.04      4.67 o 
   0   8   3        0.26       -0.42      2.62 o 
   1   8   3      223.37      212.72     13.11 o 
   2   8   3       20.82       19.92      4.52 o 
  -8   9   3      181.02      224.27     13.52 o 
  -7   9   3        5.44        3.81      2.21 o 
  -6   9   3        9.59        9.81      3.03 o 
  -5   9   3       10.39       10.86      2.45 o 
  -4   9   3        4.68       10.40      1.97 o 
  -3   9   3      104.96      116.82      5.72 o 
  -2   9   3        5.54        4.24      1.85 o 
  -1   9   3        0.15        1.46      1.87 o 
   0   9   3       41.51       46.64     10.89 o 
   1   9   3       70.91       79.38     14.48 o 
  -6  10   3        0.57        8.84      4.43 o 
  -5  10   3        4.44        1.09      2.97 o 
  -4  10   3      138.03      155.35     10.32 o 
  -3  10   3        4.21        4.60      2.40 o 
  -2  10   3        0.11       -0.12      1.61 o 
  -1 -12   4        5.10        5.29      3.70 o 
   0 -12   4        3.74        2.32      3.31 o 
   1 -12   4       82.02       76.35     11.52 o 
   2 -12   4       52.52       49.96      9.24 o 
   3 -12   4        4.13        2.18      3.18 o 
   4 -12   4       44.97       44.44      8.88 o 
   5 -12   4        3.02        1.47      3.37 o 
   6 -12   4        9.71       14.49      5.78 o 
  -3 -11   4        0.12       -1.60      2.77 o 
  -2 -11   4       26.65       36.49      8.15 o 
  -1 -11   4       14.98       19.61      5.88 o 
   0 -11   4        2.47       -0.01      2.61 o 
   1 -11   4        0.32       -0.77      3.43 o 
   2 -11   4       41.03       35.96      7.82 o 
   3 -11   4       14.19       16.06      5.27 o 
   4 -11   4       43.89       51.24      9.04 o 
   5 -11   4       12.27        8.65      4.51 o 
   6 -11   4       54.38       58.70      9.85 o 
   7 -11   4        2.52        3.40      3.64 o 
  -4 -10   4       58.26       69.63     10.55 o 
  -3 -10   4       10.44       18.00      5.80 o 
  -2 -10   4        0.79        0.10      1.93 o 
  -1 -10   4        8.39        4.33      3.50 o 
   0 -10   4        4.35        2.12      2.70 o 
   1 -10   4        1.44       -0.23      2.62 o 
   2 -10   4       25.54       28.06      6.27 o 
   3 -10   4        2.17       -0.06      2.17 o 
   4 -10   4        0.00        1.57      3.38 o 
   5 -10   4       65.39       67.74      9.96 o 
   6 -10   4      246.76      270.76     19.58 o 
   7 -10   4       65.99       64.63     10.28 o 
   8 -10   4        7.57        7.81      4.79 o 
  -5  -9   4       88.60       76.39     10.82 o 
  -4  -9   4       36.51       31.65      6.75 o 
  -3  -9   4      140.50      139.17     13.51 o 
  -2  -9   4       19.88       26.21      6.11 o 
  -1  -9   4        0.95        3.53      2.37 o 
   0  -9   4       99.44      118.29     11.70 o 
   1  -9   4        0.29       -1.00      2.55 o 
   2  -9   4       82.97       93.55     10.27 o 
   3  -9   4        7.25        6.18      3.69 o 
   4  -9   4       44.66       43.00      3.63 o 
   5  -9   4       21.74       18.67      4.84 o 
   6  -9   4        4.74        3.14      1.71 o 
   7  -9   4       82.31       87.47      7.27 o 
   8  -9   4        5.38        7.37      2.64 o 
   9  -9   4        6.41        1.36      4.52 o 
  -6  -8   4       12.79        9.66      3.55 o 
  -5  -8   4      273.83      260.40     18.64 o 
  -4  -8   4      112.10      109.10      6.86 o 
  -3  -8   4        7.72       11.42      2.06 o 
  -2  -8   4      351.70      330.73     19.10 o 
  -1  -8   4        2.09       -0.43      1.51 o 
   0  -8   4       93.90      105.56     10.26 o 
   1  -8   4        3.46        5.35      2.86 o 
   2  -8   4        3.60        3.81      2.73 o 
   3  -8   4       17.88       13.96      1.35 o 
   4  -8   4       59.87       69.27      4.84 o 
   5  -8   4       10.11       10.54      2.37 o 
   6  -8   4        1.90        0.12      1.90 o 
   7  -8   4       27.97       24.66      5.88 o 
   8  -8   4        6.29        6.25      3.52 o 
   9  -8   4        2.44       -0.22      3.39 o 
  -7  -7   4        1.01        3.15      2.10 o 
  -6  -7   4        4.88        6.18      5.11 o 
  -5  -7   4        7.25        5.64      2.46 o 
  -4  -7   4        7.26        8.97      2.18 o 
  -3  -7   4      129.60      136.94      6.73 o 
  -2  -7   4      128.69      116.44      8.38 o 
  -1  -7   4       13.59        7.36      3.01 o 
   0  -7   4       23.91       15.95      4.28 o 
   1  -7   4      368.12      413.33     18.70 o 
   2  -7   4        1.09        2.53      0.76 o 
   3  -7   4        1.78       -2.43      2.43 o 
   4  -7   4       48.54       46.68      6.71 o 
   5  -7   4       23.63       28.61      5.55 o 
   6  -7   4       28.05       17.69      4.71 o 
   7  -7   4       95.08       88.22     10.01 o 
   8  -7   4        7.29       11.03      3.86 o 
   9  -7   4       18.34       29.44      6.81 o 
  -8  -6   4        1.90       -0.43      1.38 o 
  -7  -6   4       19.16       17.47      3.64 o 
  -6  -6   4       17.62       16.33      3.36 o 
  -5  -6   4       33.00       39.62      6.95 o 
  -4  -6   4      155.92      167.00      8.28 o 
  -3  -6   4      176.76      175.02      7.54 o 
  -2  -6   4      238.84      232.22      7.51 o 
  -1  -6   4       81.11       69.70      2.91 o 
   0  -6   4      158.03      188.25     11.41 o 
   1  -6   4      161.96      153.10     25.28 o 
   2  -6   4     1772.72     1804.30     58.45 o 
   3  -6   4        7.46        2.15      1.36 o 
   4  -6   4        0.27        0.12      1.24 o 
   5  -6   4       72.86       73.20      8.04 o 
   6  -6   4        4.03        1.32      1.01 o 
   7  -6   4       89.80       75.07      6.32 o 
   8  -6   4       20.42       17.32      4.19 o 
   9  -6   4       71.53       67.61      8.01 o 
  -9  -5   4        6.20        7.21      2.64 o 
  -8  -5   4        9.26       15.52      6.33 o 
  -7  -5   4       79.26       60.03      6.17 o 
  -6  -5   4        0.67       -1.79      1.79 o 
  -5  -5   4        3.12        3.01      1.89 o 
  -4  -5   4       80.82       75.21      5.50 o 
  -3  -5   4       36.82       33.17      2.82 o 
  -2  -5   4        3.04        2.85      0.94 o 
  -1  -5   4      156.98      177.53     12.19 o 
   0  -5   4        4.55        2.70      0.93 o 
   1  -5   4      510.60      530.15     10.22 o 
   2  -5   4      194.98      196.92      5.81 o 
   3  -5   4       85.81       96.61      5.90 o 
   4  -5   4        0.65        0.37      0.89 o 
   5  -5   4       46.08       41.63      3.56 o 
   6  -5   4      116.56      118.38      5.10 o 
   7  -5   4        0.18       -0.27      1.30 o 
   8  -5   4        2.77        3.91      2.47 o 
   9  -5   4       41.30       42.97      5.29 o 
  10  -5   4      151.94      163.40     15.74 o 
  -9  -4   4       14.42       15.62      3.70 o 
  -8  -4   4        0.49        1.99      3.69 o 
  -7  -4   4        2.12       -1.73      1.73 o 
  -6  -4   4       48.50       34.00      6.10 o 
  -5  -4   4      190.92      179.87      9.09 o 
  -4  -4   4        5.55        6.93      1.50 o 
  -3  -4   4      193.61      216.54      6.84 o 
  -2  -4   4       33.76       50.41      6.23 o 
  -1  -4   4      278.42      286.73      7.24 o 
   0  -4   4        0.32        0.95      0.69 o 
   1  -4   4      621.75      630.10      9.82 o 
   2  -4   4        0.30        0.49      0.66 o 
   3  -4   4        0.01        1.36      0.99 o 
   4  -4   4      182.08      188.53      6.71 o 
   5  -4   4        0.03       -0.75      0.80 o 
   6  -4   4      168.63      176.00      8.61 o 
   7  -4   4       19.54       17.23      3.02 o 
   8  -4   4        9.98       10.92      2.75 o 
   9  -4   4       29.64       23.08      3.82 o 
 -10  -3   4       33.93       26.91      4.92 o 
  -9  -3   4       61.89       60.10      7.36 o 
  -8  -3   4       39.25       39.52      4.96 o 
  -7  -3   4        2.52       -0.15      1.47 o 
  -6  -3   4        0.06        1.76      2.10 o 
  -5  -3   4        0.01        0.54      1.36 o 
  -4  -3   4      118.18      111.90      5.31 o 
  -3  -3   4      126.42      108.83      6.59 o 
  -2  -3   4      808.72      840.36     11.51 o 
  -1  -3   4      336.23      318.98      6.73 o 
   0  -3   4       26.08       22.60      1.82 o 
   1  -3   4      209.24      188.39      4.67 o 
   2  -3   4      771.65      750.62     11.83 o 
   3  -3   4      249.58      262.79      8.58 o 
   4  -3   4       96.13      105.61      4.58 o 
   5  -3   4        4.08        4.27      1.14 o 
   6  -3   4        4.07        1.79      4.03 o 
   7  -3   4       37.44       38.12      4.21 o 
   8  -3   4        0.14       -0.87      1.70 o 
   9  -3   4        0.31       -3.60      3.60 o 
 -10  -2   4       83.22       71.43      7.18 o 
  -9  -2   4       42.07       38.53      4.97 o 
  -8  -2   4        1.71        2.21      1.51 o 
  -7  -2   4        7.62        8.05      2.72 o 
  -6  -2   4       21.79       20.55      4.85 o 
  -5  -2   4      173.96      189.33     12.63 o 
  -4  -2   4      239.93      241.88     16.79 o 
  -3  -2   4      159.62      190.41      6.10 o 
  -2  -2   4       17.07       18.65      1.87 o 
  -1  -2   4      717.97      778.69      9.48 o 
   0  -2   4      868.89      879.21      9.20 o 
   1  -2   4     2372.56     2418.04     21.99 o 
   2  -2   4       40.72       33.65      2.14 o 
   3  -2   4       32.32       33.96      2.43 o 
   4  -2   4      219.52      226.30      7.95 o 
   5  -2   4      214.21      217.99      8.05 o 
   6  -2   4       67.85       69.20      4.88 o 
   7  -2   4        2.28        0.90      1.05 o 
   8  -2   4        9.23        6.60      3.79 o 
   9  -2   4        0.17        2.07      2.85 o 
 -10  -1   4       64.96       78.56     11.94 o 
  -9  -1   4       11.96       14.73      3.09 o 
  -8  -1   4       54.52       63.87     18.98 o 
  -7  -1   4       24.39       22.74      3.73 o 
  -6  -1   4       11.27       12.62      4.13 o 
  -5  -1   4      157.86      151.28      8.48 o 
  -4  -1   4      231.57      223.62      9.04 o 
  -3  -1   4        7.26        7.25      1.22 o 
  -2  -1   4      186.07      145.17      4.84 o 
  -1  -1   4      473.98      468.46      6.47 o 
   0  -1   4       28.60       20.97      1.52 o 
   1  -1   4       81.20       98.63      3.29 o 
   2  -1   4     1007.90     1075.41     15.07 o 
   3  -1   4       12.87       16.40      1.83 o 
   4  -1   4        0.52       -0.75      0.84 o 
   5  -1   4      126.94      136.52      5.66 o 
   6  -1   4       34.00       34.44      3.07 o 
   7  -1   4       38.03       48.30      8.34 o 
   8  -1   4       18.66       31.12      7.44 o 
   9  -1   4       44.36       56.29     10.17 o 
 -11   0   4       42.22       37.11      9.46 o 
 -10   0   4        2.71        2.41      3.57 o 
  -9   0   4       95.52       96.22      6.81 o 
  -8   0   4       14.00       17.40      2.81 o 
  -7   0   4      869.10      819.85     16.39 o 
  -6   0   4       93.22      105.44     11.94 o 
  -5   0   4      129.76      127.78      7.55 o 
  -4   0   4      425.73      452.93     12.59 o 
  -3   0   4        0.92        1.80      0.83 o 
  -2   0   4      300.49      299.45      5.68 o 
  -1   0   4      279.30      266.65      5.49 o 
   0   0   4       10.60       13.65      1.13 o 
   1   0   4     1735.74     1758.81     12.52 o 
   2   0   4      209.07      180.53     15.12 o 
   3   0   4       43.16       44.38      6.37 o 
   4   0   4        8.98       12.07      3.92 o 
   5   0   4       96.52      111.34     11.33 o 
   6   0   4      332.35      338.38     21.27 o 
   7   0   4       15.93       11.39      4.69 o 
   8   0   4        0.72       -1.92      3.60 o 
 -11   1   4       45.00       66.81     12.11 o 
 -10   1   4       22.09       25.28      7.25 o 
  -9   1   4        8.82        6.63      4.24 o 
  -8   1   4       14.72       14.36      3.71 o 
  -7   1   4       21.96       21.97      2.26 o 
  -6   1   4      385.39      336.05      9.50 o 
  -5   1   4      139.40      140.04     16.76 o 
  -4   1   4      576.89      602.79     22.20 o 
  -3   1   4     1012.21     1112.41     10.11 o 
  -2   1   4        0.01        0.48      0.47 o 
  -1   1   4     1198.29     1188.10     11.87 o 
   0   1   4      259.57      262.26      5.51 o 
   1   1   4       59.23       50.06      2.00 o 
   2   1   4       12.25       13.91      2.10 o 
   3   1   4       34.45       33.26      4.00 o 
   4   1   4      122.17      115.47     14.74 o 
   5   1   4      264.03      271.25     12.52 o 
   6   1   4      145.44      158.76     10.25 o 
   7   1   4        0.01       -2.93      2.93 o 
   8   1   4        0.46       -4.82      4.82 o 
 -11   2   4       25.58       31.66      8.58 o 
 -10   2   4        0.00       -3.68      3.68 o 
  -9   2   4        4.61        6.59      3.87 o 
  -8   2   4      192.59      169.73     15.50 o 
  -7   2   4        0.51       -0.53      2.02 o 
  -6   2   4       19.20       19.60      4.98 o 
  -5   2   4      105.53      110.79      5.86 o 
  -4   2   4      119.33      111.30      5.02 o 
  -3   2   4      117.32      120.89      3.21 o 
  -2   2   4       37.67       35.93      1.98 o 
  -1   2   4      141.33      131.72      3.99 o 
   0   2   4       30.14       32.15      1.79 o 
   1   2   4      143.85      127.42      2.32 o 
   2   2   4      308.45      320.36     12.03 o 
   3   2   4       45.51       51.87      5.48 o 
   4   2   4        0.24       -0.87      2.21 o 
   5   2   4       43.02       52.60      6.01 o 
   6   2   4        0.67       -0.76      2.73 o 
   7   2   4       62.14       64.24      7.35 o 
 -11   3   4       48.38       61.28     11.61 o 
 -10   3   4        1.92       -2.78      3.88 o 
  -9   3   4        5.34        1.13      2.33 o 
  -8   3   4       10.24        3.50      3.69 o 
  -7   3   4        0.00        0.48      0.89 o 
  -6   3   4       52.99       51.84      3.94 o 
  -5   3   4       16.31       21.53      2.75 o 
  -4   3   4       46.35       53.76      2.46 o 
  -3   3   4       73.71       68.13      3.70 o 
  -2   3   4       36.78       38.32      3.01 o 
  -1   3   4       15.89       17.35      1.62 o 
   0   3   4      193.42      195.84      5.57 o 
   1   3   4       40.21       51.22      2.07 o 
   2   3   4        0.07        0.28      1.34 o 
   3   3   4        0.03        1.05      1.52 o 
   4   3   4      168.42      177.81     16.45 o 
   5   3   4       74.18       81.66      7.88 o 
   6   3   4       76.59       74.70      8.03 o 
   7   3   4      203.32      206.01     13.86 o 
 -11   4   4       92.23      128.65     16.67 o 
 -10   4   4       19.81       31.11      7.97 o 
  -9   4   4       24.67       37.71      8.11 o 
  -8   4   4      165.50      129.68     14.04 o 
  -7   4   4       70.89       55.94      8.94 o 
  -6   4   4       96.09       92.70     10.81 o 
  -5   4   4       26.13       26.21      5.70 o 
  -4   4   4      159.42      172.55      9.66 o 
  -3   4   4        4.30        3.78      1.17 o 
  -2   4   4        3.84        3.57      1.12 o 
  -1   4   4        0.50        0.11      0.91 o 
   0   4   4      104.99      113.30      4.75 o 
   1   4   4        0.02       -0.24      0.37 o 
   2   4   4       71.99       76.80      9.53 o 
   3   4   4       82.20       67.48      6.81 o 
   4   4   4        0.10        1.63      1.95 o 
   5   4   4      105.21      109.73      9.62 o 
   6   4   4       43.58       55.91      7.35 o 
 -10   5   4       47.72       76.85     12.51 o 
  -9   5   4        0.33        1.42      3.22 o 
  -8   5   4       59.80       64.05     10.35 o 
  -7   5   4      232.59      192.78     16.36 o 
  -6   5   4       15.08       10.57      4.09 o 
  -5   5   4       10.73        8.49      1.27 o 
  -4   5   4      562.96      574.52     29.44 o 
  -3   5   4      944.08      979.19     26.20 o 
  -2   5   4       43.80       45.69      3.75 o 
  -1   5   4        3.13        1.83      1.13 o 
   0   5   4       11.36        7.60      1.55 o 
   1   5   4       35.04       32.36      2.49 o 
   2   5   4        1.15        1.34      1.65 o 
   3   5   4        2.98        5.19      2.36 o 
   4   5   4       43.25       63.67      7.41 o 
   5   5   4       12.07       15.65      3.77 o 
 -10   6   4       28.84       31.89      8.37 o 
  -9   6   4       18.14       21.01      6.97 o 
  -8   6   4        1.96        8.21      4.29 o 
  -7   6   4        5.72        1.29      2.64 o 
  -6   6   4        0.06        4.47      3.17 o 
  -5   6   4      111.77      104.26      5.36 o 
  -4   6   4      173.91      170.36      8.00 o 
  -3   6   4      187.88      194.90      7.77 o 
  -2   6   4      233.87      227.88      7.14 o 
  -1   6   4       68.95       67.85      7.17 o 
   0   6   4      236.07      243.84      8.14 o 
   1   6   4       27.37       32.05      5.61 o 
   2   6   4        7.02        6.90      2.91 o 
   3   6   4        0.89        0.81      1.72 o 
   4   6   4       10.91       22.13      4.87 o 
  -9   7   4       66.32       84.07     12.65 o 
  -8   7   4        1.25       -0.78      3.14 o 
  -7   7   4        0.01        0.60      1.93 o 
  -6   7   4       10.42       12.31      4.48 o 
  -5   7   4       44.55       34.11      7.20 o 
  -4   7   4      160.10      146.39      6.78 o 
  -3   7   4       53.96       49.45      3.56 o 
  -2   7   4        1.01        0.03      1.03 o 
  -1   7   4        1.50       -0.88      1.17 o 
   0   7   4      226.58      220.89     12.51 o 
   1   7   4      109.72      123.61      9.93 o 
   2   7   4        2.58        6.89      3.14 o 
   3   7   4        2.47        3.06      2.30 o 
  -8   8   4        6.49        6.61      4.02 o 
  -7   8   4       52.92       52.83      9.41 o 
  -6   8   4        3.70        9.78      4.47 o 
  -5   8   4       27.43       29.25      4.35 o 
  -4   8   4        4.09        5.00      1.47 o 
  -3   8   4        0.15        0.73      0.89 o 
  -2   8   4        0.01       -0.42      1.15 o 
  -1   8   4        0.00       -2.50      2.50 o 
   0   8   4       27.71       35.84      8.01 o 
   1   8   4        0.06        0.35      2.90 o 
  -7   9   4       55.04       63.92      7.19 o 
  -6   9   4        8.82        7.87      2.65 o 
  -5   9   4       33.89       32.52      4.74 o 
  -4   9   4       84.37       83.56      7.56 o 
  -3   9   4       21.67       23.22      3.18 o 
  -2   9   4        0.90       -2.04      2.04 o 
  -1   9   4        4.59        3.35      2.46 o 
  -1 -12   5       59.66       55.66      9.95 o 
   0 -12   5        0.62        4.55      3.85 o 
   1 -12   5       24.05       21.67      6.37 o 
   2 -12   5        2.53        8.60      4.34 o 
   3 -12   5       13.87        9.40      4.76 o 
   4 -12   5       15.82       19.20      6.13 o 
   5 -12   5        0.97       -0.02      2.29 o 
  -3 -11   5       35.76       27.30      7.69 o 
  -2 -11   5        0.56        2.57      2.98 o 
  -1 -11   5      104.75      116.32     13.52 o 
   0 -11   5        7.92        2.83      3.73 o 
   1 -11   5        7.84        7.83      4.15 o 
   2 -11   5       69.03       68.59     10.31 o 
   3 -11   5       75.82      101.31     12.46 o 
   4 -11   5        0.01       -1.57      2.53 o 
   5 -11   5       15.50       13.87      5.02 o 
   6 -11   5       36.24       48.34      8.80 o 
   7 -11   5       12.12       18.72      6.20 o 
  -4 -10   5       35.59       35.84      8.18 o 
  -3 -10   5        5.65        3.81      4.30 o 
  -2 -10   5        6.08        7.69      4.34 o 
  -1 -10   5       24.87       27.54      6.60 o 
   0 -10   5       14.04       12.14      4.78 o 
   1 -10   5        1.82       -0.35      2.58 o 
   2 -10   5        1.13       -0.29      1.98 o 
   3 -10   5       46.17       44.77      7.99 o 
   4 -10   5        3.03       -0.38      2.59 o 
   5 -10   5        0.05       -2.66      3.13 o 
   6 -10   5      161.10      161.49     15.42 o 
   7 -10   5      102.25      139.71     14.58 o 
   8 -10   5       11.84        9.36      4.22 o 
  -6  -9   5       42.67       62.19     10.45 o 
  -5  -9   5       58.99       53.37      9.83 o 
  -4  -9   5        2.20        8.03      3.79 o 
  -3  -9   5       23.03       26.66      6.30 o 
  -2  -9   5      267.83      256.13     18.27 o 
  -1  -9   5       13.35       14.14      4.58 o 
   0  -9   5      108.35       97.80     11.10 o 
   1  -9   5       51.37       54.14      8.20 o 
   2  -9   5        0.49        0.74      2.53 o 
   3  -9   5       27.84       21.42      3.99 o 
   4  -9   5       18.65       19.52      6.29 o 
   5  -9   5      178.99      159.89      8.36 o 
   6  -9   5       77.46       73.72      6.30 o 
   7  -9   5        4.30        4.89      2.15 o 
   8  -9   5       21.19       25.30      4.43 o 
  -7  -8   5        1.57       -3.22      3.22 o 
  -6  -8   5       67.59       65.74     10.49 o 
  -5  -8   5       69.40       62.67      9.55 o 
  -4  -8   5      165.24      167.56      8.50 o 
  -3  -8   5        0.04       -0.63      0.87 o 
  -2  -8   5      422.02      443.80     22.70 o 
  -1  -8   5      379.63      401.24     20.92 o 
   0  -8   5      302.90      297.64     17.72 o 
   1  -8   5      324.11      347.25     19.00 o 
   2  -8   5      135.73      135.13     11.78 o 
   3  -8   5        1.53        3.37      1.66 o 
   4  -8   5       91.78       80.96      5.48 o 
   5  -8   5       22.46       14.78      4.46 o 
   6  -8   5      252.82      232.09     16.46 o 
   7  -8   5       10.39       10.53      4.53 o 
   8  -8   5       13.75       11.09      4.58 o 
   9  -8   5       20.14       24.03      6.12 o 
  -7  -7   5        6.49        4.82      5.14 o 
  -6  -7   5       29.82       28.81      4.49 o 
  -5  -7   5       14.23       10.11      2.66 o 
  -4  -7   5        0.13       -0.90      3.87 o 
  -3  -7   5       59.26       54.98      4.44 o 
  -2  -7   5      244.19      245.27      7.72 o 
  -1  -7   5       19.89       17.54      4.54 o 
   0  -7   5       29.28       32.68      5.91 o 
   1  -7   5       55.47       46.07      5.78 o 
   2  -7   5        0.17        0.62      0.79 o 
   3  -7   5      148.56      142.35      6.74 o 
   4  -7   5       23.88       21.40      4.91 o 
   5  -7   5        4.06        3.46      2.68 o 
   6  -7   5       96.06       95.91     10.10 o 
   7  -7   5       15.90       19.74      5.10 o 
   8  -7   5        2.74        3.17      2.16 o 
   9  -7   5       29.48       35.84      5.15 o 
  -8  -6   5        3.70       -0.11      3.35 o 
  -7  -6   5       14.12       17.38      5.16 o 
  -6  -6   5       36.63       29.66      4.43 o 
  -5  -6   5       10.47        8.01      2.17 o 
  -4  -6   5       83.30       90.94      6.39 o 
  -3  -6   5        1.66        1.77      1.25 o 
  -2  -6   5       46.44       50.42      7.11 o 
  -1  -6   5        3.27        3.01      1.01 o 
   0  -6   5       17.09       15.21      2.06 o 
   1  -6   5       98.48      104.26      5.07 o 
   2  -6   5        7.31        4.46      1.38 o 
   3  -6   5      100.37      102.72      5.85 o 
   4  -6   5        7.31        4.78      2.50 o 
   5  -6   5       27.88       32.32      4.11 o 
   6  -6   5      242.99      221.95     10.63 o 
   7  -6   5      119.36       99.73      7.47 o 
   8  -6   5        9.40        4.98      2.54 o 
   9  -6   5       19.70       31.02      4.73 o 
  -9  -5   5       29.19       21.73      4.61 o 
  -8  -5   5        1.31       -0.03      1.06 o 
  -7  -5   5      145.67      133.18     12.99 o 
  -6  -5   5       10.14        6.36      3.48 o 
  -5  -5   5       20.46       15.85      3.16 o 
  -4  -5   5       29.44       24.69      3.51 o 
  -3  -5   5       29.88       34.83      3.73 o 
  -2  -5   5      187.99      170.56      9.12 o 
  -1  -5   5       35.92       35.74      2.35 o 
   0  -5   5      150.77      161.84      4.82 o 
   1  -5   5      276.37      266.84      7.20 o 
   2  -5   5       40.49       34.39      2.43 o 
   3  -5   5        6.85        5.87      2.19 o 
   4  -5   5       85.98       64.26     11.21 o 
   5  -5   5        0.03        0.59      1.19 o 
   6  -5   5        0.32       -0.46      1.46 o 
   7  -5   5        0.03       -0.71      1.67 o 
   8  -5   5        6.50        6.46      2.25 o 
   9  -5   5      134.01      147.94     15.41 o 
  -9  -4   5        3.95        5.07      3.01 o 
  -8  -4   5       43.82       43.69      6.93 o 
  -7  -4   5       69.93       92.26     10.91 o 
  -6  -4   5      577.96      506.68     16.86 o 
  -5  -4   5      121.95      117.07      7.63 o 
  -4  -4   5        4.27        7.05      2.06 o 
  -3  -4   5      943.53     1028.88     33.45 o 
  -2  -4   5       44.52       37.88      3.05 o 
  -1  -4   5      141.27      137.90      4.85 o 
   0  -4   5      140.89      138.76      4.28 o 
   1  -4   5      678.79      724.79     11.65 o 
   2  -4   5      564.87      526.35      8.98 o 
   3  -4   5        0.01        0.26      0.70 o 
   4  -4   5      179.02      184.12      8.32 o 
   5  -4   5        4.75        2.73      1.52 o 
   6  -4   5        0.30       -1.46      1.46 o 
   7  -4   5       66.17       64.06      5.64 o 
   8  -4   5        0.63        0.58      1.59 o 
   9  -4   5       10.96        3.78      3.52 o 
 -10  -3   5       15.59       16.54      6.50 o 
  -9  -3   5       27.65       24.07      4.26 o 
  -8  -3   5        4.41        8.60      2.69 o 
  -7  -3   5       54.82       54.79      8.51 o 
  -6  -3   5       23.74       17.52      4.56 o 
  -5  -3   5        1.49       -1.60      1.60 o 
  -4  -3   5        6.38       10.92      3.31 o 
  -3  -3   5      156.95      154.91      5.86 o 
  -2  -3   5      192.61      187.98      5.29 o 
  -1  -3   5      172.92      167.57      4.91 o 
   0  -3   5       68.51       79.33      3.04 o 
   1  -3   5      102.37      105.66      3.88 o 
   2  -3   5     2869.95     2977.59     23.07 o 
   3  -3   5        1.82        2.08      0.96 o 
   4  -3   5      110.90      107.47      6.04 o 
   5  -3   5        0.83        2.41      2.05 o 
   6  -3   5       54.06       54.58      4.76 o 
   7  -3   5       27.52       32.13      3.85 o 
   8  -3   5        9.62       13.95      5.13 o 
   9  -3   5       36.18       35.29      8.45 o 
 -10  -2   5       71.52       85.50     13.01 o 
  -9  -2   5        6.60       12.37      4.88 o 
  -8  -2   5        7.99        9.64      2.43 o 
  -7  -2   5      277.68      263.56     18.05 o 
  -6  -2   5      141.84      149.93     12.73 o 
  -5  -2   5      157.40      183.40     13.08 o 
  -4  -2   5      121.86      135.61      5.92 o 
  -3  -2   5        0.30       -0.58      0.81 o 
  -2  -2   5       35.05       31.20      2.24 o 
  -1  -2   5      433.59      465.29      6.71 o 
   0  -2   5      984.67     1013.29     10.54 o 
   1  -2   5      365.08      379.22      7.80 o 
   2  -2   5      409.44      377.31      7.56 o 
   3  -2   5      184.11      178.66      5.88 o 
   4  -2   5      931.47      985.04     15.45 o 
   5  -2   5      504.72      513.78     15.07 o 
   6  -2   5        2.75        2.00      1.65 o 
   7  -2   5        0.45       -3.14      3.14 o 
   8  -2   5        5.25        1.63      3.12 o 
   9  -2   5        0.96        6.52      4.53 o 
 -10  -1   5       22.65       29.07      7.63 o 
  -9  -1   5        8.15       11.00      2.63 o 
  -8  -1   5       57.50       53.56      4.89 o 
  -7  -1   5        0.00       -3.31      3.31 o 
  -6  -1   5      726.39      735.49     28.28 o 
  -5  -1   5      805.24      829.50     28.18 o 
  -4  -1   5        8.08        9.22      1.50 o 
  -3  -1   5        3.29        4.27      1.14 o 
  -2  -1   5       69.51       71.25      2.89 o 
  -1  -1   5      391.08      409.46      6.75 o 
   0  -1   5      553.39      628.49      8.12 o 
   1  -1   5      108.86      104.18      3.77 o 
   2  -1   5      177.93      191.38      4.57 o 
   3  -1   5        4.43        8.86      1.34 o 
   4  -1   5       47.17       46.84      3.06 o 
   5  -1   5      262.94      256.82      7.11 o 
   6  -1   5       49.62       46.29      8.15 o 
   7  -1   5        0.13       -0.29      2.81 o 
   8  -1   5       26.16       26.02      7.12 o 
 -11   0   5       31.56       25.54      8.09 o 
 -10   0   5        0.00       -4.26      4.26 o 
  -9   0   5        0.10       -3.53      3.53 o 
  -8   0   5        1.05        0.28      0.92 o 
  -7   0   5      598.97      602.66     13.33 o 
  -6   0   5      202.00      207.81      8.75 o 
  -5   0   5        4.85        3.76      1.27 o 
  -4   0   5      193.70      204.29      6.40 o 
  -3   0   5     1206.16     1238.50     21.69 o 
  -2   0   5       33.06       33.77      2.21 o 
  -1   0   5       59.98       56.01      2.85 o 
   0   0   5       14.88       19.66      1.71 o 
   1   0   5        7.90        7.90      1.15 o 
   2   0   5       70.77       88.81      9.00 o 
   3   0   5       10.75       10.82      3.60 o 
   4   0   5        0.75        1.46      2.32 o 
   5   0   5      290.83      295.36     19.74 o 
   6   0   5      197.46      180.94     16.46 o 
   7   0   5       96.68      108.50     13.77 o 
   8   0   5        2.07       -1.17      3.27 o 
 -11   1   5        0.39        6.78      4.88 o 
 -10   1   5       12.15        4.27      3.78 o 
  -9   1   5       35.46       42.37      8.87 o 
  -8   1   5      138.64      134.24      6.44 o 
  -7   1   5        6.23        5.40      0.83 o 
  -6   1   5       58.45       57.47      2.64 o 
  -5   1   5        0.33       -0.21      2.67 o 
  -4   1   5       38.54       36.03      3.02 o 
  -3   1   5       28.26       26.60      1.93 o 
  -2   1   5     1409.73     1451.11     13.07 o 
  -1   1   5       79.23       77.67      3.11 o 
   0   1   5       89.51      100.72      4.15 o 
   1   1   5      901.56      993.98     12.68 o 
   2   1   5       96.50       93.32      9.56 o 
   3   1   5       10.99       12.02      4.06 o 
   4   1   5       21.16       11.80      4.41 o 
   5   1   5       25.82       22.88      6.00 o 
   6   1   5      481.59      521.24     29.00 o 
   7   1   5       51.18       50.67      9.79 o 
 -11   2   5       16.83       20.48      7.13 o 
 -10   2   5       26.13       36.63      8.85 o 
  -9   2   5        0.04       -0.82      3.20 o 
  -8   2   5       12.07       10.66      4.63 o 
  -7   2   5      260.95      226.90      9.31 o 
  -6   2   5        0.18        0.04      1.35 o 
  -5   2   5      144.65      133.64      7.24 o 
  -4   2   5        2.80        3.05      0.88 o 
  -3   2   5        2.90        2.73      0.94 o 
  -2   2   5      101.33       98.98      3.34 o 
  -1   2   5        1.00        2.19      0.74 o 
   0   2   5       63.87       69.80      3.26 o 
   1   2   5       48.23       42.28      1.47 o 
   2   2   5       25.54       32.52      4.25 o 
   3   2   5       60.28       75.83      6.83 o 
   4   2   5       17.41       15.83      8.74 o 
   5   2   5      178.95      168.46     11.36 o 
   6   2   5       44.75       41.56      6.19 o 
   7   2   5        0.00       -3.61      4.17 o 
 -11   3   5        6.24        7.27      5.55 o 
 -10   3   5       15.75        8.43      5.22 o 
  -9   3   5       10.40       11.40      4.63 o 
  -8   3   5       35.68       41.25      8.31 o 
  -7   3   5       49.82       37.91      3.78 o 
  -6   3   5        8.93        5.10      2.52 o 
  -5   3   5       64.68       58.31      4.92 o 
  -4   3   5       55.53       56.02      3.31 o 
  -3   3   5       70.99       69.65      4.03 o 
  -2   3   5      216.47      210.47      6.93 o 
  -1   3   5        0.01        0.54      0.69 o 
   0   3   5        4.02        4.26      1.02 o 
   1   3   5      169.32      155.51      9.15 o 
   2   3   5        8.12        6.73      2.30 o 
   3   3   5       57.75       55.37      6.26 o 
   4   3   5       54.74       51.84      6.50 o 
   5   3   5      116.10      126.63     10.31 o 
   6   3   5        0.03        2.35      2.18 o 
 -10   4   5       22.58       26.49      7.67 o 
  -9   4   5       66.58       81.81     12.25 o 
  -8   4   5        6.76       -0.43      3.09 o 
  -7   4   5       18.66       15.71      5.28 o 
  -6   4   5      166.72      119.96     12.91 o 
  -5   4   5       60.64       51.39      2.81 o 
  -4   4   5       99.73       91.63     14.52 o 
  -3   4   5      188.93      174.70      8.28 o 
  -2   4   5       34.25       36.95      4.10 o 
  -1   4   5       37.43       37.35      3.77 o 
   0   4   5      107.83      105.92      3.90 o 
   1   4   5       82.20       77.90      7.34 o 
   2   4   5       29.04       35.60      4.97 o 
   3   4   5        5.11        6.58      2.69 o 
   4   4   5        0.33       -1.23      2.22 o 
   5   4   5        1.81       -0.68      5.65 o 
 -10   5   5       10.20       17.01      7.01 o 
  -9   5   5       18.93       25.22      7.71 o 
  -8   5   5       12.25       20.49      6.32 o 
  -7   5   5        3.98       -1.26      2.36 o 
  -6   5   5       60.33       40.90      7.85 o 
  -5   5   5       28.31       19.76      3.03 o 
  -4   5   5       78.33       71.77      5.23 o 
  -3   5   5      507.93      497.24     27.97 o 
  -2   5   5      102.42       97.44      5.84 o 
  -1   5   5      613.03      637.97     15.23 o 
   0   5   5        3.67        3.22      1.71 o 
   1   5   5       46.10       44.53      5.68 o 
   2   5   5        2.62       -2.08      2.39 o 
   3   5   5        2.39        2.07      2.01 o 
   4   5   5        2.07        2.78      5.75 o 
 -10   6   5        0.63        8.31      5.36 o 
  -9   6   5        9.08        6.33      4.31 o 
  -8   6   5        0.44       -2.92      2.92 o 
  -7   6   5        5.10       14.53      5.20 o 
  -6   6   5      113.93      101.89     12.39 o 
  -5   6   5        1.14       -0.05      2.53 o 
  -4   6   5       28.24       25.06      4.30 o 
  -3   6   5       51.95       54.80      5.30 o 
  -2   6   5       51.94       49.87      3.59 o 
  -1   6   5      128.36      123.71      8.96 o 
   0   6   5        0.42       -0.11      4.49 o 
   1   6   5      224.48      206.97     12.78 o 
   2   6   5       72.52       80.20      8.36 o 
   3   6   5       13.31       11.69      6.27 o 
  -9   7   5       21.80       26.02      7.80 o 
  -8   7   5       18.99       35.36      8.20 o 
  -7   7   5       10.26       16.25      5.84 o 
  -6   7   5       11.60       17.91      5.91 o 
  -5   7   5        0.01       -1.83      2.61 o 
  -4   7   5       50.48       64.43      5.79 o 
  -3   7   5        0.68        0.21      1.16 o 
  -2   7   5        4.99        4.96      2.31 o 
  -1   7   5       35.87       36.56      5.31 o 
   0   7   5      114.40      132.16     13.96 o 
   1   7   5      147.94      169.18     12.25 o 
   2   7   5       60.99       55.91      7.58 o 
  -8   8   5        9.74        3.44      3.75 o 
  -7   8   5        4.28       10.14      4.56 o 
  -6   8   5        2.68        3.73      3.17 o 
  -5   8   5       10.34        2.44      5.42 o 
  -4   8   5        5.71        4.32      2.25 o 
  -3   8   5      107.17      110.23      5.86 o 
  -2   8   5       20.07       16.32      3.72 o 
  -1   8   5       27.01       23.17      4.49 o 
   0   8   5       30.66       21.15      4.46 o 
  -5   9   5       17.29       24.16      6.05 o 
  -4   9   5       13.11       15.47      5.06 o 
  -1 -12   6        5.60        6.74      3.83 o 
   0 -12   6       23.00       25.74      7.33 o 
   1 -12   6        0.47       -3.20      3.20 o 
   2 -12   6        0.38       -2.76      4.05 o 
   3 -12   6       34.89       40.21      8.53 o 
   4 -12   6        0.02        5.98      4.20 o 
   5 -12   6       25.01       24.99      6.85 o 
  -3 -11   6        4.64        7.22      4.22 o 
  -2 -11   6        5.10       16.56      6.85 o 
  -1 -11   6       14.71       11.09      4.98 o 
   0 -11   6       39.56       54.90      9.71 o 
   1 -11   6       30.88       24.23      6.69 o 
   2 -11   6        2.12        4.07      3.56 o 
   3 -11   6       50.76       64.64     10.23 o 
   4 -11   6       76.78       79.60     11.14 o 
   5 -11   6       39.31       45.08      8.55 o 
   6 -11   6       27.65       30.28      7.36 o 
  -5 -10   6       39.98       44.32      9.38 o 
  -4 -10   6        5.19       10.66      4.75 o 
  -3 -10   6        0.00        8.94      5.27 o 
  -2 -10   6      130.80      132.51     14.40 o 
  -1 -10   6        0.47        0.98      3.07 o 
   0 -10   6        7.87        8.50      4.25 o 
   1 -10   6        0.69       -0.77      2.26 o 
   2 -10   6       12.71       10.11      4.67 o 
   3 -10   6        4.07        3.10      3.01 o 
   4 -10   6       29.70       28.83      6.62 o 
   5 -10   6       11.69       12.79      5.19 o 
   6 -10   6       15.15        4.25      3.26 o 
   7 -10   6       50.48       47.63      8.88 o 
  -6  -9   6        4.07        7.30      5.05 o 
  -5  -9   6        3.50        0.27      2.11 o 
  -4  -9   6        8.46       13.93      5.42 o 
  -3  -9   6       69.86       76.45     10.90 o 
  -2  -9   6      381.00      359.82     22.30 o 
  -1  -9   6       59.49       65.03      9.42 o 
   0  -9   6        7.22       16.04      5.23 o 
   1  -9   6        3.84        6.25      3.61 o 
   2  -9   6        7.66        5.59      3.26 o 
   3  -9   6        4.41        1.77      2.36 o 
   4  -9   6       13.07       20.30      5.52 o 
   5  -9   6        8.19        5.06      3.54 o 
   6  -9   6        6.77        7.46      3.81 o 
   7  -9   6        0.88       -1.28      2.86 o 
   8  -9   6        0.06        0.17      2.21 o 
  -7  -8   6        0.35       -4.77      4.77 o 
  -6  -8   6        8.96        4.18      3.93 o 
  -5  -8   6       14.58       15.98      5.60 o 
  -4  -8   6        6.41        3.82      1.86 o 
  -3  -8   6        0.45        1.89      1.35 o 
  -2  -8   6      130.05      121.57     13.27 o 
  -1  -8   6      332.97      343.55     20.17 o 
   0  -8   6        0.06        0.20      2.61 o 
   1  -8   6        4.28        3.32      0.68 o 
   2  -8   6      116.40      117.06      7.85 o 
   3  -8   6      132.39      132.49      6.96 o 
   4  -8   6        1.85        0.71      1.85 o 
   5  -8   6       42.11       34.56      6.50 o 
   6  -8   6       27.84       35.27      6.78 o 
   7  -8   6        0.84       -3.17      3.17 o 
   8  -8   6        7.83       12.74      4.80 o 
  -7  -7   6       19.94       26.46      4.55 o 
  -6  -7   6        2.18        3.84      2.06 o 
  -5  -7   6       45.70       48.60      5.39 o 
  -4  -7   6      160.07      161.12     13.44 o 
  -3  -7   6      204.87      195.40     20.73 o 
  -2  -7   6        1.69        1.80      1.18 o 
  -1  -7   6        1.60        1.43      1.10 o 
   0  -7   6        2.30        1.94      0.97 o 
   1  -7   6        0.77        1.78      1.60 o 
   2  -7   6        7.78        6.89      1.78 o 
   3  -7   6        1.02        3.18      2.60 o 
   4  -7   6        8.70        4.71      1.73 o 
   5  -7   6        2.24       -1.50      2.26 o 
   6  -7   6        3.59        4.79      2.77 o 
   7  -7   6       38.53       39.69      5.18 o 
   8  -7   6       28.80       20.31      5.80 o 
  -8  -6   6       22.95       22.09      5.97 o 
  -7  -6   6        3.42        0.18      1.86 o 
  -6  -6   6      168.68      156.25      9.99 o 
  -5  -6   6        0.45        1.01      2.11 o 
  -4  -6   6      333.26      377.95     13.48 o 
  -3  -6   6        6.16        7.53      2.10 o 
  -2  -6   6      194.73      193.96      8.28 o 
  -1  -6   6        3.36        1.92      0.79 o 
   0  -6   6       12.58       31.48      3.20 o 
   1  -6   6        0.05       -0.61      1.10 o 
   2  -6   6        9.10        6.56      3.80 o 
   3  -6   6       75.94       87.87      8.66 o 
   4  -6   6       16.51       16.36      3.12 o 
   5  -6   6       26.28       27.83      4.02 o 
   6  -6   6        1.14        1.48      1.23 o 
   7  -6   6        3.52        0.03      1.58 o 
   8  -6   6        4.45        3.20      2.11 o 
   9  -6   6       38.32       34.50      7.92 o 
  -9  -5   6        3.67        2.11      2.92 o 
  -8  -5   6        0.00       -1.09      2.71 o 
  -7  -5   6        1.79        7.03      3.55 o 
  -6  -5   6       97.55      103.77      8.25 o 
  -5  -5   6       35.18       31.67      4.41 o 
  -4  -5   6       46.96       44.81      7.64 o 
  -3  -5   6       21.08       23.09      3.29 o 
  -2  -5   6      299.26      318.59      8.32 o 
  -1  -5   6        0.24        0.01      0.81 o 
   0  -5   6       36.93       34.69      2.70 o 
   1  -5   6      130.20      132.13      5.54 o 
   2  -5   6       58.20       65.20      4.15 o 
   3  -5   6      273.00      265.08     11.50 o 
   4  -5   6      232.40      225.11     10.09 o 
   5  -5   6        3.40        3.94      1.39 o 
   6  -5   6        6.71        5.87      2.18 o 
   7  -5   6       17.04       14.54      3.08 o 
   8  -5   6       30.25       40.25      8.48 o 
   9  -5   6        1.54        8.33      4.58 o 
  -9  -4   6        0.03       -1.99      1.99 o 
  -8  -4   6        3.13        6.55      3.89 o 
  -7  -4   6      149.63      124.14     12.84 o 
  -6  -4   6       69.57       67.13      6.61 o 
  -5  -4   6       34.42       25.54      3.92 o 
  -4  -4   6        1.35        0.72      1.39 o 
  -3  -4   6       20.47       18.39      4.03 o 
  -2  -4   6      812.45      912.62     14.39 o 
  -1  -4   6      669.43      715.32     11.12 o 
   0  -4   6       99.16      111.65      4.28 o 
   1  -4   6      598.59      620.12     12.00 o 
   2  -4   6      122.06      132.86      4.89 o 
   3  -4   6      120.70      120.95      5.37 o 
   4  -4   6      225.02      220.63      7.78 o 
   5  -4   6        1.41        2.01      1.43 o 
   6  -4   6       68.19       80.50      6.18 o 
   7  -4   6       32.92       34.59      4.24 o 
   8  -4   6        1.89       -0.26      2.42 o 
 -10  -3   6        1.34      136.88     17.03 o 
  -9  -3   6        4.57        7.40      2.74 o 
  -8  -3   6        9.09        9.19      4.42 o 
  -7  -3   6        0.80       -0.40      2.38 o 
  -6  -3   6       77.22       80.20      9.70 o 
  -5  -3   6        0.47        1.35      1.58 o 
  -4  -3   6      116.59      110.09      5.76 o 
  -3  -3   6        7.84        7.27      1.93 o 
  -2  -3   6        1.42        1.34      0.78 o 
  -1  -3   6       77.74       95.21      4.31 o 
   0  -3   6        0.91        5.34      1.07 o 
   1  -3   6      341.94      338.85      8.42 o 
   2  -3   6      795.90      793.78     11.37 o 
   3  -3   6        0.01       14.68      2.54 o 
   4  -3   6        8.91        7.61      1.96 o 
   5  -3   6      235.23      233.52      9.44 o 
   6  -3   6       35.37       28.19      3.57 o 
   7  -3   6        0.03        5.77      3.49 o 
   8  -3   6        1.10        4.85      3.36 o 
 -10  -2   6       30.34       37.36      8.80 o 
  -9  -2   6        0.41       -1.19      1.19 o 
  -8  -2   6        1.51       -0.08      2.36 o 
  -7  -2   6      481.50      485.24     25.27 o 
  -6  -2   6      472.60      487.20     23.93 o 
  -5  -2   6        8.15        8.02      3.57 o 
  -4  -2   6       15.84       15.75      1.96 o 
  -3  -2   6       90.74       83.61      3.64 o 
  -2  -2   6       18.04       15.24      2.32 o 
  -1  -2   6      195.31      211.56      5.36 o 
   0  -2   6      217.73      226.44      5.45 o 
   1  -2   6       70.22       63.94      3.91 o 
   2  -2   6        0.00        1.71      0.95 o 
   3  -2   6      113.16      121.02      6.07 o 
   4  -2   6      154.75      152.62      6.80 o 
   5  -2   6      547.41      571.95     13.03 o 
   6  -2   6       64.35       62.43      9.93 o 
   7  -2   6       11.23       15.45      5.72 o 
   8  -2   6       16.44       13.27      5.92 o 
 -10  -1   6        4.67        1.37      3.32 o 
  -9  -1   6       36.48       50.64      9.61 o 
  -8  -1   6        1.92        2.53      1.20 o 
  -7  -1   6       24.03       21.26      5.85 o 
  -6  -1   6      612.31      603.11     26.00 o 
  -5  -1   6      112.62      129.76      6.83 o 
  -4  -1   6        6.58        7.21      2.03 o 
  -3  -1   6       42.17       49.96      3.54 o 
  -2  -1   6      253.83      263.94      6.02 o 
  -1  -1   6        0.02        1.04      0.70 o 
   0  -1   6       98.52      114.99      3.83 o 
   1  -1   6      215.13      219.65      5.96 o 
   2  -1   6      412.07      428.31      7.65 o 
   3  -1   6       13.04       10.19      1.61 o 
   4  -1   6       41.72       36.60      2.53 o 
   5  -1   6      353.06      356.67     22.60 o 
   6  -1   6       59.99       66.43     10.43 o 
   7  -1   6        0.24        0.09      2.90 o 
   8  -1   6        0.01       -1.43      3.96 o 
 -10   0   6       15.70       18.38      6.73 o 
  -9   0   6       80.56       90.06     12.80 o 
  -8   0   6       33.64       28.93      4.27 o 
  -7   0   6       38.60       42.08      3.72 o 
  -6   0   6      283.73      251.38     20.36 o 
  -5   0   6       31.46       30.59      3.35 o 
  -4   0   6       63.53       67.00      4.70 o 
  -3   0   6       25.99       16.89      1.75 o 
  -2   0   6        2.22        0.51      0.69 o 
  -1   0   6       29.19       27.61      2.34 o 
   0   0   6      261.31      263.62      6.61 o 
   1   0   6      196.07      187.31      6.39 o 
   2   0   6        2.71        2.60      1.01 o 
   3   0   6       24.37       35.91      6.95 o 
   4   0   6       95.59       79.10     10.40 o 
   5   0   6        5.06        3.20      3.12 o 
   6   0   6       15.12       10.10      5.09 o 
   7   0   6        2.45       -0.76      2.47 o 
 -11   1   6        7.27       10.11      5.53 o 
 -10   1   6       83.01      103.33     14.46 o 
  -9   1   6       57.72       63.53     10.59 o 
  -8   1   6       14.93       15.50      5.82 o 
  -7   1   6        0.24       -0.13      0.49 o 
  -6   1   6       48.42       47.69      9.70 o 
  -5   1   6        1.12        0.05      0.52 o 
  -4   1   6      129.21      143.89     11.91 o 
  -3   1   6       23.19       24.04      1.90 o 
  -2   1   6      164.83      168.98      5.48 o 
  -1   1   6       14.73       16.63      1.81 o 
   0   1   6      126.15      123.07      7.38 o 
   1   1   6       14.97       15.67      1.64 o 
   2   1   6        0.50        2.41      2.29 o 
   3   1   6        8.17        6.97      2.97 o 
   4   1   6      152.18      156.78     15.06 o 
   5   1   6      156.00      164.57     16.67 o 
   6   1   6        0.04       -2.10      3.48 o 
   7   1   6        1.29        8.69      4.86 o 
 -10   2   6        7.14       -0.83      2.64 o 
  -9   2   6        1.26        2.69      2.98 o 
  -8   2   6       79.46       76.26     11.60 o 
  -7   2   6        0.00       -0.27      1.78 o 
  -6   2   6       43.59       54.11      5.09 o 
  -5   2   6       42.20       35.55      2.41 o 
  -4   2   6       26.37       21.51      1.82 o 
  -3   2   6     1021.27     1045.52     14.86 o 
  -2   2   6      606.21      613.51     10.70 o 
  -1   2   6      145.21      155.48      5.42 o 
   0   2   6        7.52        5.62      1.34 o 
   1   2   6        1.17        0.59      0.35 o 
   2   2   6       63.32       72.55      9.60 o 
   3   2   6        2.98        3.40      2.75 o 
   4   2   6        1.84       -0.52      2.76 o 
   5   2   6       67.17       90.88     12.91 o 
   6   2   6      155.15      142.99     17.02 o 
 -10   3   6      149.61      184.92     19.50 o 
  -9   3   6        1.07        0.17      2.90 o 
  -8   3   6        0.11        3.65      3.82 o 
  -7   3   6      457.48      386.05     24.51 o 
  -6   3   6        0.50        4.78      1.80 o 
  -5   3   6        5.82        2.70      2.94 o 
  -4   3   6       73.83       65.36      4.88 o 
  -3   3   6      268.03      282.84      8.28 o 
  -2   3   6     1309.30     1326.82     16.26 o 
  -1   3   6       44.24       45.11      3.56 o 
   0   3   6        1.11       -0.49      0.96 o 
   1   3   6       21.85       17.63      5.09 o 
   2   3   6       26.43       24.16      6.03 o 
   3   3   6        4.16        5.20      3.49 o 
   4   3   6        0.22        0.92      3.11 o 
   5   3   6        1.27       -2.52      3.95 o 
 -10   4   6        1.43       -0.87      3.23 o 
  -9   4   6        2.53        5.63      4.70 o 
  -8   4   6       18.97       18.15      6.53 o 
  -7   4   6       16.36       13.77      5.43 o 
  -6   4   6       10.11       20.35      6.00 o 
  -5   4   6        0.05       -0.08      2.00 o 
  -4   4   6        0.32        0.10      1.26 o 
  -3   4   6       44.99       44.90      4.70 o 
  -2   4   6      354.13      347.64     10.39 o 
  -1   4   6      133.19      129.61      6.19 o 
   0   4   6      180.26      185.29      7.39 o 
   1   4   6       40.48       37.30      5.29 o 
   2   4   6        9.10        7.51      3.19 o 
   3   4   6        0.06       -0.77      2.46 o 
   4   4   6        8.07        8.84      3.28 o 
 -10   5   6       24.09       17.77      6.83 o 
  -9   5   6        8.83       13.22      6.06 o 
  -8   5   6        0.02        1.19      2.98 o 
  -7   5   6       14.89       10.81      5.52 o 
  -6   5   6       26.53       19.35      6.16 o 
  -5   5   6        0.40       -0.18      0.82 o 
  -4   5   6       14.60       13.87      2.66 o 
  -3   5   6      299.09      310.52     12.64 o 
  -2   5   6      110.37      116.08      8.14 o 
  -1   5   6      428.06      433.65     22.40 o 
   0   5   6      423.51      431.88     29.89 o 
   1   5   6       21.35       13.17      3.70 o 
   2   5   6        0.18        0.95      1.85 o 
   3   5   6       25.21       20.87      5.07 o 
  -9   6   6       14.02        6.43      3.81 o 
  -8   6   6        2.85        4.21      3.78 o 
  -7   6   6        0.36        3.86      3.48 o 
  -6   6   6       23.04       18.90      6.04 o 
  -5   6   6        9.53       16.54      5.46 o 
  -4   6   6        2.11        0.47      1.74 o 
  -3   6   6       26.15       26.00      3.98 o 
  -2   6   6        9.95        7.59      1.94 o 
  -1   6   6       91.72       82.54      7.78 o 
   0   6   6       10.48        8.52      3.10 o 
   1   6   6       40.46       26.68      5.15 o 
   2   6   6       16.45       10.88      3.72 o 
  -8   7   6        1.98       -1.49      3.13 o 
  -7   7   6       34.17       48.22      9.41 o 
  -6   7   6        0.38       -2.34      2.92 o 
  -5   7   6       12.98       14.04      5.73 o 
  -4   7   6       10.28        7.60      4.04 o 
  -3   7   6       63.18       73.02      5.27 o 
  -2   7   6        0.00       -2.50      2.50 o 
  -1   7   6        3.54        3.01      2.43 o 
   0   7   6        4.14        4.37      2.53 o 
  -6   8   6       88.61       85.69     12.03 o 
  -5   8   6       60.50       74.24      7.44 o 
  -4   8   6        5.58        7.75      2.59 o 
  -3   8   6       37.53       40.88      7.73 o 
  -2   8   6        1.14       -4.16      4.16 o 
  -1 -12   7        1.03        2.73      3.18 o 
   0 -12   7       18.17       27.23      7.35 o 
   1 -12   7       10.81       10.24      5.73 o 
   2 -12   7        1.64       -3.27      3.79 o 
   3 -12   7       85.40       94.56     13.05 o 
   4 -12   7        1.16       -1.35      2.65 o 
  -3 -11   7        0.22        1.36      2.73 o 
  -2 -11   7       16.35       10.64      5.01 o 
  -1 -11   7       12.89       10.98      5.14 o 
   0 -11   7        2.60        2.36      3.11 o 
   1 -11   7        0.13       -3.55      3.55 o 
   2 -11   7        0.35        0.63      3.37 o 
   3 -11   7        0.06        1.14      2.72 o 
   4 -11   7        0.52        2.86      3.23 o 
   5 -11   7        0.05       -3.51      3.51 o 
   6 -11   7        3.61        1.40      3.48 o 
  -5 -10   7       56.31       65.28     11.80 o 
  -4 -10   7        0.56       -5.17      5.17 o 
  -3 -10   7        6.26        3.99      4.57 o 
  -2 -10   7        2.07        1.32      3.08 o 
  -1 -10   7      299.18      333.72     22.65 o 
   0 -10   7        1.23        2.12      3.13 o 
   1 -10   7       11.61        9.01      3.90 o 
   2 -10   7       30.78       25.12      6.33 o 
   3 -10   7       44.19       44.97      8.13 o 
   4 -10   7       48.31       49.47      8.85 o 
   5 -10   7        0.51       -3.61      3.61 o 
   6 -10   7       10.70        5.45      3.32 o 
   7 -10   7       19.67       26.71      7.05 o 
  -6  -9   7        1.04        3.25      3.48 o 
  -5  -9   7       46.12       51.00      9.90 o 
  -4  -9   7       10.90        8.58      4.87 o 
  -3  -9   7        1.00        0.33      2.28 o 
  -2  -9   7       77.51       77.83     10.96 o 
  -1  -9   7        4.44        3.39      3.23 o 
   0  -9   7       26.16       27.80      6.57 o 
   1  -9   7       38.49       40.36      7.46 o 
   2  -9   7        0.02        5.43      3.33 o 
   3  -9   7        2.24       -0.81      3.03 o 
   4  -9   7        7.77        3.87      2.76 o 
   5  -9   7        1.95       -2.44      2.44 o 
   6  -9   7       15.65       16.04      5.01 o 
   7  -9   7       95.78       94.61     11.69 o 
  -7  -8   7        0.99       -0.10      3.04 o 
  -6  -8   7        5.71       -1.05      3.49 o 
  -5  -8   7        2.31        1.61      3.48 o 
  -4  -8   7        0.08        4.11      1.78 o 
  -3  -8   7       12.72       18.04      2.97 o 
  -2  -8   7        0.26        0.25      3.89 o 
  -1  -8   7      211.22      216.59     16.66 o 
   0  -8   7        5.70        3.94      2.76 o 
   1  -8   7       43.80       49.39      3.98 o 
   2  -8   7      181.72      174.55      9.65 o 
   3  -8   7       19.11       18.36      4.98 o 
   4  -8   7       14.16       10.75      4.05 o 
   5  -8   7       17.61       13.67      4.35 o 
   6  -8   7       16.24       15.03      4.53 o 
   7  -8   7       23.83       21.40      5.75 o 
   8  -8   7        0.01        4.70      3.20 o 
  -7  -7   7       22.52       18.89      3.96 o 
  -6  -7   7       69.00       68.51      6.97 o 
  -5  -7   7        0.46        1.85      1.78 o 
  -4  -7   7        4.39        6.89      2.13 o 
  -3  -7   7        9.15        4.94      1.91 o 
  -2  -7   7      147.86      157.42      7.73 o 
  -1  -7   7        3.76        5.07      1.32 o 
   0  -7   7       66.60       86.30      6.98 o 
   1  -7   7       58.78       65.38      5.09 o 
   2  -7   7       13.67       12.23      3.85 o 
   3  -7   7      239.65      219.74     11.50 o 
   4  -7   7      113.18      119.43     11.17 o 
   5  -7   7       71.54       73.88      8.95 o 
   6  -7   7       15.11       12.68      3.15 o 
   7  -7   7       29.33       23.45      4.19 o 
   8  -7   7       10.73       16.38      3.54 o 
  -8  -6   7       61.29       72.82     10.72 o 
  -7  -6   7       63.82       62.04      7.01 o 
  -6  -6   7       43.67       40.36      5.69 o 
  -5  -6   7      143.79      159.12      9.83 o 
  -4  -6   7        1.12        2.34      1.75 o 
  -3  -6   7      145.96      160.87      8.75 o 
  -2  -6   7       30.61       32.50      2.94 o 
  -1  -6   7       44.47       45.46      3.32 o 
   0  -6   7       17.76       16.51      2.85 o 
   1  -6   7      122.99      118.62     10.68 o 
   2  -6   7     1137.12     1145.88     22.00 o 
   3  -6   7       85.58       86.23      8.96 o 
   4  -6   7       10.35        7.94      2.32 o 
   5  -6   7        9.07        8.95      2.70 o 
   6  -6   7       26.77       28.92      8.56 o 
   7  -6   7       17.45       26.39      8.69 o 
   8  -6   7       10.49       11.25      5.34 o 
  -9  -5   7        7.26        6.89      2.94 o 
  -8  -5   7      141.91      149.96     15.53 o 
  -7  -5   7        8.23       10.36      4.20 o 
  -6  -5   7       58.09       54.44      6.23 o 
  -5  -5   7        7.58       11.26      4.83 o 
  -4  -5   7        0.19        1.47      1.65 o 
  -3  -5   7        5.63        2.25      1.78 o 
  -2  -5   7       34.84       35.38      4.07 o 
  -1  -5   7      147.99      154.27     14.58 o 
   0  -5   7       56.83       58.77      4.75 o 
   1  -5   7       15.22       17.12      4.17 o 
   2  -5   7        3.28        3.91      1.53 o 
   3  -5   7      169.58      160.88      8.79 o 
   4  -5   7       51.46       48.37      5.01 o 
   5  -5   7       73.68       75.51     14.14 o 
   6  -5   7        5.26        4.12      1.92 o 
   7  -5   7        6.19        5.70      5.21 o 
   8  -5   7        1.93        6.65      4.21 o 
  -9  -4   7        9.22        9.51      2.98 o 
  -8  -4   7        7.27        2.77      3.07 o 
  -7  -4   7        0.05        2.41      3.05 o 
  -6  -4   7        3.96        3.55      2.66 o 
  -5  -4   7      109.87      108.51      8.17 o 
  -4  -4   7       17.88       17.34      3.46 o 
  -3  -4   7       41.81       38.36      3.50 o 
  -2  -4   7        4.45        8.61      2.28 o 
  -1  -4   7        4.10        1.73      3.66 o 
   0  -4   7        3.99        1.63      1.16 o 
   1  -4   7       57.08       69.79      3.80 o 
   2  -4   7      434.79      422.74     11.80 o 
   3  -4   7      639.10      618.77     12.64 o 
   4  -4   7      551.38      564.00     15.87 o 
   5  -4   7        5.52        6.47      2.94 o 
   6  -4   7       30.85       30.00      3.94 o 
   7  -4   7       14.84       19.91      6.30 o 
   8  -4   7       24.26       29.21      7.68 o 
 -10  -3   7       16.74       24.12      8.01 o 
  -9  -3   7        0.69        1.96      1.63 o 
  -8  -3   7       16.25       15.96      5.78 o 
  -7  -3   7        6.00        2.47      2.88 o 
  -6  -3   7       55.68       52.08      8.25 o 
  -5  -3   7        0.70       -0.34      1.11 o 
  -4  -3   7       36.48       32.19      3.29 o 
  -3  -3   7       10.27        7.45      1.55 o 
  -2  -3   7       23.58       27.49      2.54 o 
  -1  -3   7        1.11       -0.09      1.28 o 
   0  -3   7       87.74       90.64      3.82 o 
   1  -3   7       79.03       78.71      4.37 o 
   2  -3   7       47.17       48.14      3.37 o 
   3  -3   7     1166.89     1130.92     28.67 o 
   4  -3   7      301.93      307.09     11.12 o 
   5  -3   7      259.97      275.83     11.37 o 
   6  -3   7       29.54       30.69      7.40 o 
   7  -3   7        8.25        8.77      4.42 o 
   8  -3   7       10.57       23.70      7.63 o 
 -10  -2   7      130.75      130.36     16.51 o 
  -9  -2   7        1.99       -0.62      3.12 o 
  -8  -2   7        7.72        5.03      3.93 o 
  -7  -2   7      136.71      127.10     13.73 o 
  -6  -2   7      285.50      250.95     10.79 o 
  -5  -2   7       12.45        7.66      3.59 o 
  -4  -2   7        0.00       -0.91      1.00 o 
  -3  -2   7       14.80       12.46      2.13 o 
  -2  -2   7      299.44      302.18      7.92 o 
  -1  -2   7       39.48       38.50      2.52 o 
   0  -2   7        2.88        4.00      0.97 o 
   1  -2   7      261.26      285.11      7.83 o 
   2  -2   7       13.06        9.15      1.48 o 
   3  -2   7      110.30      110.66      6.16 o 
   4  -2   7        3.87        1.84      2.40 o 
   5  -2   7       11.26        5.03      3.60 o 
   6  -2   7       32.96       30.39      7.36 o 
   7  -2   7       16.43       16.30      6.52 o 
 -10  -1   7       10.00       12.69      5.32 o 
  -9  -1   7        5.89        8.13      4.90 o 
  -8  -1   7       19.74       25.58      6.86 o 
  -7  -1   7       22.20       26.06      6.77 o 
  -6  -1   7      153.15      133.02      7.54 o 
  -5  -1   7      193.87      188.89      9.27 o 
  -4  -1   7       94.37       88.58      6.12 o 
  -3  -1   7      170.54      168.59     11.25 o 
  -2  -1   7      243.65      238.28      6.18 o 
  -1  -1   7        8.75       12.07      1.44 o 
   0  -1   7       53.63       49.18      3.00 o 
   1  -1   7       16.75       15.77      1.78 o 
   2  -1   7      238.69      245.41      6.13 o 
   3  -1   7        0.72        1.69      0.80 o 
   4  -1   7       23.62       19.77      5.97 o 
   5  -1   7        1.82        2.49      2.77 o 
   6  -1   7       92.15      103.46     13.89 o 
   7  -1   7        1.62        6.07      4.08 o 
 -10   0   7        6.41       10.06      5.82 o 
  -9   0   7       61.60       81.32     12.70 o 
  -8   0   7       94.94       96.63     12.98 o 
  -7   0   7      210.06      227.38     18.71 o 
  -6   0   7       36.99       26.52      3.14 o 
  -5   0   7       69.23       65.38      4.99 o 
  -4   0   7       94.74       91.62      7.64 o 
  -3   0   7      882.78      913.90     15.23 o 
  -2   0   7       17.39       17.14      1.95 o 
  -1   0   7      392.97      396.44     10.32 o 
   0   0   7       35.07       35.52      4.95 o 
   1   0   7       18.45       14.47      2.58 o 
   2   0   7       88.80       70.53      9.61 o 
   3   0   7       51.06       46.69      8.22 o 
   4   0   7       24.85       18.25      5.69 o 
   5   0   7       16.24       13.59      5.62 o 
   6   0   7       39.07       38.18      8.91 o 
 -10   1   7       20.55       35.30      9.12 o 
  -9   1   7        0.33       -4.28      4.28 o 
  -8   1   7       75.66       80.88     12.20 o 
  -7   1   7        0.15        1.63      3.63 o 
  -6   1   7       91.89       85.85      5.51 o 
  -5   1   7       43.36       41.83      3.73 o 
  -4   1   7      136.77      135.45      5.55 o 
  -3   1   7      433.19      458.11     10.89 o 
  -2   1   7       26.54       25.13      2.40 o 
  -1   1   7      230.44      233.43      8.03 o 
   0   1   7       21.81       19.39      2.28 o 
   1   1   7        1.64        0.35      1.50 o 
   2   1   7      137.47      127.24     13.10 o 
   3   1   7       58.39       48.31      8.69 o 
   4   1   7        2.92        3.32      3.22 o 
   5   1   7       82.47      102.79     13.99 o 
   6   1   7       14.61        9.93      5.95 o 
 -10   2   7       13.23       25.08      7.60 o 
  -9   2   7        1.34       -1.14      2.74 o 
  -8   2   7        5.09        8.48      4.74 o 
  -7   2   7      118.54      104.87     13.16 o 
  -6   2   7        4.15        1.96      3.40 o 
  -5   2   7       38.87       35.37      3.96 o 
  -4   2   7       66.61       70.81      4.05 o 
  -3   2   7        3.18        2.78      1.22 o 
  -2   2   7       75.75       71.11      4.73 o 
  -1   2   7        9.15       10.51      1.89 o 
   0   2   7       11.16        7.73      2.68 o 
   1   2   7       40.68       31.52      6.52 o 
   2   2   7        7.32        8.73      3.95 o 
   3   2   7       11.89       19.01      6.08 o 
   4   2   7       34.56       44.97      9.25 o 
   5   2   7        2.71        2.60      3.83 o 
 -10   3   7        1.65        9.33      5.38 o 
  -9   3   7        5.12        9.45      5.12 o 
  -8   3   7        1.05        1.36      3.82 o 
  -7   3   7        8.20        2.01      3.64 o 
  -6   3   7       58.87       30.02      6.98 o 
  -5   3   7        0.67        1.82      1.29 o 
  -4   3   7       69.10       75.49      4.29 o 
  -3   3   7      670.64      678.75     14.03 o 
  -2   3   7      154.91      155.94      7.17 o 
  -1   3   7       74.96       72.03      4.75 o 
   0   3   7       12.75       21.95      5.14 o 
   1   3   7        0.30        0.20      1.97 o 
   2   3   7      133.50      136.05     14.64 o 
   3   3   7       32.04       45.04      8.97 o 
   4   3   7       19.10       27.16      7.76 o 
 -10   4   7       10.94       31.38      8.99 o 
  -9   4   7        0.03        5.72      4.24 o 
  -8   4   7        0.06        9.67      5.21 o 
  -7   4   7        4.21        3.64      3.46 o 
  -6   4   7       46.36       36.95      8.26 o 
  -5   4   7        0.00        0.27      4.16 o 
  -4   4   7        0.02       -1.49      1.49 o 
  -3   4   7        0.57        1.69      2.89 o 
  -2   4   7      728.36      735.67     20.79 o 
  -1   4   7       24.85       25.48      4.97 o 
   0   4   7        2.97        2.50      2.61 o 
   1   4   7       53.94       57.61      9.77 o 
   2   4   7       14.31       15.84      5.75 o 
   3   4   7        2.78        5.38      4.12 o 
  -9   5   7       17.57       25.98      8.25 o 
  -8   5   7       13.81       14.91      6.06 o 
  -7   5   7        0.91       -0.23      3.03 o 
  -6   5   7       15.68       23.76      6.63 o 
  -5   5   7       14.02       14.51      5.05 o 
  -4   5   7       33.57       38.53      4.70 o 
  -3   5   7       72.80       81.18      7.01 o 
  -2   5   7       18.04       19.93      3.91 o 
  -1   5   7        0.20       -3.50      3.50 o 
   0   5   7       16.16       17.12      5.48 o 
   1   5   7       25.96       17.37      5.71 o 
   2   5   7        2.66       -1.89      3.90 o 
  -8   6   7        6.02       -4.69      4.69 o 
  -7   6   7       27.34       29.70      7.59 o 
  -6   6   7        7.05        1.09      3.39 o 
  -5   6   7       32.16       26.26      7.27 o 
  -4   6   7       12.34       13.81      5.04 o 
  -3   6   7       30.66       32.85      4.84 o 
  -2   6   7       14.98       19.54      4.04 o 
  -1   6   7       12.98       10.76      4.56 o 
   0   6   7        1.91        0.45      2.22 o 
  -6   7   7        0.91        2.91      2.64 o 
  -5   7   7        0.01        2.39      3.24 o 
  -4   7   7       19.52       38.15      8.44 o 
  -3   7   7       13.89        8.56      3.87 o 
  -2   7   7       17.66       22.56      5.71 o 
  -1 -12   8       20.27       21.39      6.59 o 
   0 -12   8        2.05        3.82      3.90 o 
   1 -12   8        0.76       -3.82      4.12 o 
   2 -12   8        5.50       -0.44      3.41 o 
   3 -12   8       10.92        6.29      4.04 o 
   4 -12   8       10.85        0.38      3.38 o 
  -3 -11   8        0.79        0.73      3.60 o 
  -2 -11   8       26.17       16.77      6.15 o 
  -1 -11   8       47.25       42.68      8.86 o 
   0 -11   8       38.88       51.28      9.99 o 
   1 -11   8        5.35        7.90      4.47 o 
   2 -11   8        0.08       -3.84      3.84 o 
   3 -11   8        5.97        8.34      4.59 o 
   4 -11   8        8.56       10.84      4.65 o 
   5 -11   8        9.98        7.10      3.82 o 
  -4 -10   8        0.36        1.34      4.48 o 
  -3 -10   8        3.40        8.37      4.39 o 
  -2 -10   8       57.59       60.49     10.50 o 
  -1 -10   8      356.17      383.40     25.02 o 
   0 -10   8       25.29       29.11      7.22 o 
   1 -10   8        0.51        2.60      3.14 o 
   2 -10   8        0.00       -3.50      3.50 o 
   3 -10   8        0.29        2.19      3.25 o 
   4 -10   8       23.64       25.11      6.68 o 
   5 -10   8        0.61       -2.74      3.42 o 
   6 -10   8       15.26       19.99      6.04 o 
  -6  -9   8        0.21       -3.94      4.30 o 
  -5  -9   8       26.45       43.04      9.18 o 
  -4  -9   8        9.11        7.99      4.68 o 
  -3  -9   8        4.48        2.48      3.46 o 
  -2  -9   8       11.49        5.29      4.11 o 
  -1  -9   8       47.93       60.75      9.83 o 
   0  -9   8      371.00      378.54     23.32 o 
   1  -9   8      138.06      139.76     13.89 o 
   2  -9   8       18.43       16.03      5.28 o 
   3  -9   8       62.67       74.28     10.17 o 
   4  -9   8        0.37       -1.00      1.69 o 
   5  -9   8       42.28       31.93      6.75 o 
   6  -9   8        0.96       -2.76      3.11 o 
   7  -9   8       15.33       16.52      5.69 o 
  -7  -8   8        0.99       -4.94      4.94 o 
  -6  -8   8        0.05        0.19      3.27 o 
  -5  -8   8      101.47       85.71     12.55 o 
  -4  -8   8      162.17      170.89      9.67 o 
  -3  -8   8       63.90       60.81      9.58 o 
  -2  -8   8       10.24        4.19      2.76 o 
  -1  -8   8        5.88        7.86      3.75 o 
   0  -8   8      167.12      182.42     15.40 o 
   1  -8   8      361.79      361.96     21.30 o 
   2  -8   8       44.74       47.35      7.58 o 
   3  -8   8       92.65       90.17     10.52 o 
   4  -8   8        5.75        0.69      2.45 o 
   5  -8   8        8.90        6.28      3.58 o 
   6  -8   8       12.49       17.68      5.65 o 
   7  -8   8        9.35       11.02      4.52 o 
  -7  -7   8        3.57       -0.94      1.77 o 
  -6  -7   8        4.42        2.97      2.11 o 
  -5  -7   8        4.35        3.69      2.30 o 
  -4  -7   8       11.32        5.07      2.34 o 
  -3  -7   8       45.83       54.24      5.43 o 
  -2  -7   8       62.37       63.42      7.78 o 
  -1  -7   8       73.02       75.46      9.47 o 
   0  -7   8        5.66        3.60      2.64 o 
   1  -7   8        0.27        5.19      2.92 o 
   2  -7   8       36.88       31.31      4.07 o 
   3  -7   8      183.60      182.88     14.14 o 
   4  -7   8        0.53       -2.38      2.38 o 
   5  -7   8        5.12        4.01      2.89 o 
   6  -7   8        0.57       -2.05      2.54 o 
   7  -7   8        2.28        1.83      2.00 o 
  -8  -6   8        4.84        4.30      4.47 o 
  -7  -6   8       35.74       36.21      5.65 o 
  -6  -6   8        5.99        4.64      2.40 o 
  -5  -6   8      137.03      143.08      9.81 o 
  -4  -6   8       17.40       17.52      3.49 o 
  -3  -6   8       11.63       11.54      2.14 o 
  -2  -6   8      138.85      152.56      7.47 o 
  -1  -6   8       90.95       81.64      6.08 o 
   0  -6   8        0.07        0.39      1.57 o 
   1  -6   8      253.60      246.11     10.96 o 
   2  -6   8      107.47      107.17     10.51 o 
   3  -6   8      443.86      444.89     31.72 o 
   4  -6   8       45.24       43.70      7.85 o 
   5  -6   8        2.45        2.74      1.67 o 
   6  -6   8        7.45        6.93      2.52 o 
   7  -6   8        5.38        8.09      4.46 o 
  -9  -5   8        1.25        2.75      3.36 o 
  -8  -5   8       16.54       16.90      6.61 o 
  -7  -5   8        5.56        8.34      4.03 o 
  -6  -5   8       49.92       43.75      5.87 o 
  -5  -5   8        0.03       -0.67      3.90 o 
  -4  -5   8       44.72       33.68      7.75 o 
  -3  -5   8      148.19      153.31      9.17 o 
  -2  -5   8        3.43        1.18      1.23 o 
  -1  -5   8       99.42       96.63      5.46 o 
   0  -5   8       50.37       41.77      3.70 o 
   1  -5   8       18.41       20.80      4.53 o 
   2  -5   8     1319.60     1300.74     25.82 o 
   3  -5   8      154.00      147.83      8.95 o 
   4  -5   8       14.25       14.57      4.44 o 
   5  -5   8        1.25       -1.71      1.71 o 
   6  -5   8        9.81        7.26      2.27 o 
   7  -5   8       37.00       53.48     10.27 o 
  -9  -4   8        5.40        4.20      4.20 o 
  -8  -4   8        5.65        0.35      2.66 o 
  -7  -4   8       20.29       32.44      7.30 o 
  -6  -4   8      320.42      313.67     15.08 o 
  -5  -4   8        7.99       11.21      2.90 o 
  -4  -4   8        9.49       13.42      3.17 o 
  -3  -4   8        3.49        5.45      2.71 o 
  -2  -4   8       38.08       35.96      4.48 o 
  -1  -4   8        0.34        0.36      1.20 o 
   0  -4   8       90.65      102.39      5.72 o 
   1  -4   8        2.14        0.31      1.46 o 
   2  -4   8       34.81       33.42      3.18 o 
   3  -4   8        0.30       -0.39      1.31 o 
   4  -4   8      165.32      178.44      9.77 o 
   5  -4   8       28.16       24.54      3.74 o 
   6  -4   8       10.57        4.55      3.87 o 
   7  -4   8       26.46       23.04      6.92 o 
  -9  -3   8       17.12       24.66      6.78 o 
  -8  -3   8        2.12       -0.54      3.16 o 
  -7  -3   8       37.98       75.16     11.01 o 
  -6  -3   8       75.62       81.78     10.91 o 
  -5  -3   8      157.20      189.28     11.26 o 
  -4  -3   8       31.12       28.64      4.38 o 
  -3  -3   8       56.63       60.00      5.91 o 
  -2  -3   8      103.95       98.53      7.18 o 
  -1  -3   8        1.79        1.27      1.50 o 
   0  -3   8        8.44        9.30      1.61 o 
   1  -3   8       44.66       49.00      3.67 o 
   2  -3   8       11.71        9.68      1.63 o 
   3  -3   8        0.03       -0.43      1.56 o 
   4  -3   8        1.79        2.88      1.50 o 
   5  -3   8       23.58       16.78      5.90 o 
   6  -3   8       29.08       30.01      8.33 o 
   7  -3   8       13.65       19.99      6.40 o 
 -10  -2   8        0.08        6.77      5.24 o 
  -9  -2   8       15.65       19.22      6.85 o 
  -8  -2   8        0.54        0.28      2.69 o 
  -7  -2   8        3.72        3.29      2.85 o 
  -6  -2   8     1011.55     1004.15     34.90 o 
  -5  -2   8      204.04      206.77     10.29 o 
  -4  -2   8      326.29      328.77     12.78 o 
  -3  -2   8       86.49       84.95      5.44 o 
  -2  -2   8       76.49       75.37      5.03 o 
  -1  -2   8       19.17       20.37      2.24 o 
   0  -2   8       35.25       34.17      2.75 o 
   1  -2   8        5.57        3.79      1.01 o 
   2  -2   8       17.11       14.70      2.86 o 
   3  -2   8        7.27        5.62      1.80 o 
   4  -2   8        8.04       13.34      5.40 o 
   5  -2   8       20.97       26.52      7.42 o 
   6  -2   8        0.00        1.67      2.62 o 
 -10  -1   8       43.71       40.62      9.92 o 
  -9  -1   8       20.36       22.52      7.15 o 
  -8  -1   8        1.38       -1.83      3.09 o 
  -7  -1   8        5.69        9.48      4.58 o 
  -6  -1   8        3.74        0.93      1.64 o 
  -5  -1   8      994.69      986.16     21.48 o 
  -4  -1   8      131.95      132.01      8.06 o 
  -3  -1   8       53.49       56.21      6.42 o 
  -2  -1   8      188.77      198.11     10.09 o 
  -1  -1   8      314.79      317.29      9.81 o 
   0  -1   8        0.69        0.20      1.09 o 
   1  -1   8        9.25       10.89      2.26 o 
   2  -1   8      174.10      171.90      7.72 o 
   3  -1   8        5.57        3.99      3.80 o 
   4  -1   8        5.53        6.66      4.31 o 
   5  -1   8       57.56       50.64      9.88 o 
   6  -1   8       43.96       36.85      9.06 o 
 -10   0   8       31.15       44.49     10.29 o 
  -9   0   8       10.25        9.91      5.69 o 
  -8   0   8        1.01       -3.74      3.74 o 
  -7   0   8       52.39       41.98      8.86 o 
  -6   0   8        1.82       -0.27      2.89 o 
  -5   0   8        3.21        3.65      1.94 o 
  -4   0   8       79.79       81.68      6.22 o 
  -3   0   8      620.42      622.56     13.72 o 
  -2   0   8        1.17        3.28      1.88 o 
  -1   0   8        6.66        5.17      1.49 o 
   0   0   8       62.46       63.56      4.27 o 
   1   0   8       50.45       57.32      5.50 o 
   2   0   8       20.56        9.56      4.19 o 
   3   0   8       32.27       25.16      6.64 o 
   4   0   8        7.41       18.15      6.15 o 
   5   0   8       79.20      101.20     14.36 o 
 -10   1   8       64.50       89.65     14.52 o 
  -9   1   8        6.46       12.50      5.65 o 
  -8   1   8       13.93       14.47      5.74 o 
  -7   1   8        5.92        7.83      4.63 o 
  -6   1   8      104.31      104.11     13.22 o 
  -5   1   8        0.96        0.28      1.10 o 
  -4   1   8      234.01      244.12      8.20 o 
  -3   1   8      346.74      342.90     10.36 o 
  -2   1   8      784.88      786.25     16.13 o 
  -1   1   8       11.31        6.90      1.84 o 
   0   1   8        0.78        1.61      0.95 o 
   1   1   8       43.74       38.79      7.57 o 
   2   1   8        7.79        5.07      3.52 o 
   3   1   8       29.54       31.86      7.85 o 
   4   1   8        0.38       -4.45      4.45 o 
   5   1   8       27.98       19.79      7.37 o 
 -10   2   8       20.65       17.70      7.56 o 
  -9   2   8       49.30       39.91      9.74 o 
  -8   2   8       16.97       15.55      5.45 o 
  -7   2   8       18.20       29.61      9.07 o 
  -6   2   8       39.82       31.84      7.72 o 
  -5   2   8        0.26       -1.29      2.34 o 
  -4   2   8      143.56      137.38      6.24 o 
  -3   2   8       28.95       31.52      4.29 o 
  -2   2   8       76.87       74.94      6.94 o 
  -1   2   8       76.00       79.85      7.17 o 
   0   2   8       10.74       11.01      4.31 o 
   1   2   8        9.13        8.20      3.90 o 
   2   2   8        2.76        6.73      3.87 o 
   3   2   8        0.93        8.81      4.35 o 
   4   2   8        4.78        2.75      2.43 o 
  -9   3   8       48.17       62.66     11.98 o 
  -8   3   8        7.32       13.73      5.78 o 
  -7   3   8        2.27        3.69      4.41 o 
  -6   3   8       82.01       92.05     13.11 o 
  -5   3   8       61.62       68.94      5.53 o 
  -4   3   8        4.58        4.25      1.95 o 
  -3   3   8      160.99      163.57     19.99 o 
  -2   3   8      451.14      470.47     17.22 o 
  -1   3   8       37.58       39.72      5.39 o 
   0   3   8       57.96       50.93      8.82 o 
   1   3   8        9.20       11.51      4.75 o 
   2   3   8        9.10       13.30      5.10 o 
   3   3   8       45.40       42.36      9.66 o 
  -9   4   8        0.07       -3.92      4.27 o 
  -8   4   8       31.40       31.09      8.38 o 
  -7   4   8       15.21       16.39      6.74 o 
  -6   4   8        2.77        0.88      3.75 o 
  -5   4   8        9.58        6.68      4.83 o 
  -4   4   8        7.87        5.44      3.65 o 
  -3   4   8       12.62       10.35      5.95 o 
  -2   4   8       71.30       80.05      7.47 o 
  -1   4   8       61.99       61.47      9.17 o 
   0   4   8        4.20        5.90      3.92 o 
   1   4   8       43.28       43.75      9.03 o 
   2   4   8       41.06       27.55      7.83 o 
  -8   5   8       26.26       37.63      9.44 o 
  -7   5   8        0.05       -3.20      3.20 o 
  -6   5   8        3.80        7.66      3.54 o 
  -5   5   8       24.22       36.45      8.24 o 
  -4   5   8       28.29       34.50      8.30 o 
  -3   5   8       10.97       10.61      3.22 o 
  -2   5   8       10.13       12.49      3.43 o 
  -1   5   8        0.48        2.14      2.69 o 
   0   5   8        3.96        7.09      3.84 o 
  -6   6   8      101.35      138.00     16.60 o 
  -5   6   8        1.48       -0.30      2.31 o 
  -4   6   8       10.03       14.35      6.32 o 
  -3   6   8       15.58       18.70      6.16 o 
  -2   6   8       47.91       58.52      9.31 o 
   0 -12   9       71.42       70.88     12.11 o 
   1 -12   9       13.09       15.39      7.01 o 
   2 -12   9        1.96        1.19      3.23 o 
  -2 -11   9       51.57       39.00      9.38 o 
  -1 -11   9        1.06        3.53      4.41 o 
   0 -11   9        9.51       14.10      5.87 o 
   1 -11   9        5.81        6.81      4.14 o 
   2 -11   9       10.85       16.45      5.76 o 
   3 -11   9        0.35       -0.27      2.38 o 
   4 -11   9        1.94        0.67      2.97 o 
  -4 -10   9       33.94       33.94      9.37 o 
  -3 -10   9        0.07        5.01      4.29 o 
  -2 -10   9        3.97       -1.85      4.00 o 
  -1 -10   9      304.33      334.21     24.15 o 
   0 -10   9        0.01        0.87      3.12 o 
   1 -10   9        0.78       -0.30      3.23 o 
   2 -10   9      135.52      144.08     15.28 o 
   3 -10   9       54.47       58.42      9.69 o 
   4 -10   9        1.51        2.48      2.99 o 
   5 -10   9       12.56       16.07      5.52 o 
  -5  -9   9        1.82       -0.19      3.03 o 
  -4  -9   9        5.86        8.24      4.94 o 
  -3  -9   9        0.11        3.92      4.36 o 
  -2  -9   9        8.17       11.74      5.06 o 
  -1  -9   9        4.70        5.59      3.63 o 
   0  -9   9        0.88       -0.59      1.97 o 
   1  -9   9       60.65       73.08     10.71 o 
   2  -9   9       37.97       36.96      7.87 o 
   3  -9   9        4.60        2.32      2.80 o 
   4  -9   9       73.01       75.82     10.58 o 
   5  -9   9        0.13        1.32      2.49 o 
   6  -9   9        1.03       -3.71      3.71 o 
  -6  -8   9        3.58        6.98      4.75 o 
  -5  -8   9       31.45       25.35      7.25 o 
  -4  -8   9       16.64       13.49      5.77 o 
  -3  -8   9       28.23       24.13      6.18 o 
  -2  -8   9       31.58       30.13      3.99 o 
  -1  -8   9       60.16       53.60      9.07 o 
   0  -8   9       44.31       49.33      8.61 o 
   1  -8   9      485.22      498.29     26.03 o 
   2  -8   9      101.13      102.05     11.83 o 
   3  -8   9        2.55        1.27      2.48 o 
   4  -8   9       17.45       12.32      4.54 o 
   5  -8   9       40.41       36.12      7.44 o 
   6  -8   9       44.99       62.29      9.18 o 
  -7  -7   9        3.87        5.09      3.28 o 
  -6  -7   9       22.45       19.10      8.80 o 
  -5  -7   9        0.00        0.55      2.09 o 
  -4  -7   9       14.77       15.29      3.56 o 
  -3  -7   9       51.14       46.63      5.43 o 
  -2  -7   9        0.88       -0.28      1.42 o 
  -1  -7   9       19.23       16.65      6.54 o 
   0  -7   9        8.98        9.43      4.08 o 
   1  -7   9      258.50      256.29     17.83 o 
   2  -7   9       16.28       12.12      4.49 o 
   3  -7   9       84.17       61.39      8.65 o 
   4  -7   9        3.63        1.21      2.26 o 
   5  -7   9       11.64       18.28      3.83 o 
   6  -7   9       29.47       28.48      4.73 o 
  -8  -6   9        1.99        6.52      3.68 o 
  -7  -6   9        0.69        2.15      4.47 o 
  -6  -6   9        0.10       -2.42      2.42 o 
  -5  -6   9       89.93      100.84      8.63 o 
  -4  -6   9       45.52       47.19      5.81 o 
  -3  -6   9       44.44       46.17      5.38 o 
  -2  -6   9        5.96       10.12      2.75 o 
  -1  -6   9        0.41       -0.16      2.05 o 
   0  -6   9       99.38      113.66     11.86 o 
   1  -6   9        1.16       -1.55      2.29 o 
   2  -6   9      196.19      201.09     14.83 o 
   3  -6   9        2.54       15.05      5.40 o 
   4  -6   9       38.98       29.12      6.10 o 
   5  -6   9       13.42       10.69      3.01 o 
   6  -6   9       17.71       12.89      5.66 o 
  -8  -5   9        0.46       -3.45      3.54 o 
  -7  -5   9       93.48       95.97     12.58 o 
  -6  -5   9       61.19       57.74      6.92 o 
  -5  -5   9      118.41      111.97     12.15 o 
  -4  -5   9        1.48        6.81      2.58 o 
  -3  -5   9       39.38       37.45      5.00 o 
  -2  -5   9       15.13       13.17      3.00 o 
  -1  -5   9      100.91      108.95      7.68 o 
   0  -5   9       13.36       13.93      4.41 o 
   1  -5   9        0.22        0.26      2.21 o 
   2  -5   9        0.00        0.12      1.68 o 
   3  -5   9      314.28      310.31     20.79 o 
   4  -5   9        3.71        3.97      2.15 o 
   5  -5   9        1.44       -1.03      1.73 o 
   6  -5   9      124.34      130.49     15.85 o 
  -9  -4   9       26.50       34.51      9.07 o 
  -8  -4   9        4.36        0.02      3.81 o 
  -7  -4   9      174.57      178.12     17.13 o 
  -6  -4   9        7.25        7.27      4.41 o 
  -5  -4   9      300.85      289.27     14.55 o 
  -4  -4   9        7.52        6.19      3.15 o 
  -3  -4   9       32.66       39.16      5.09 o 
  -2  -4   9       24.11       25.63      4.05 o 
  -1  -4   9        7.51        5.86      2.21 o 
   0  -4   9        0.95        2.83      1.41 o 
   1  -4   9       13.80       11.12      2.73 o 
   2  -4   9       13.27        7.82      2.45 o 
   3  -4   9        0.01       -0.92      1.33 o 
   4  -4   9       10.92       10.61      2.99 o 
   5  -4   9       17.79       13.32      6.15 o 
   6  -4   9        4.80        5.50      3.80 o 
  -9  -3   9       43.11       48.38     10.56 o 
  -8  -3   9        2.29        7.47      4.31 o 
  -7  -3   9        7.09        8.24      4.03 o 
  -6  -3   9      360.95      355.16     23.56 o 
  -5  -3   9      227.68      245.69     18.84 o 
  -4  -3   9       33.11       33.84      5.22 o 
  -3  -3   9        0.35        3.29      2.17 o 
  -2  -3   9      129.37      146.09      9.29 o 
  -1  -3   9       88.04       83.43      5.63 o 
   0  -3   9       34.50       36.95      3.79 o 
   1  -3   9       60.87       64.04      5.87 o 
   2  -3   9       83.62       86.33      6.66 o 
   3  -3   9        9.60       15.09      2.85 o 
   4  -3   9       32.99       39.17      8.77 o 
   5  -3   9       18.68       23.07      7.10 o 
   6  -3   9       23.59       21.01      7.58 o 
  -9  -2   9        1.13        2.74      3.19 o 
  -8  -2   9        0.00        6.01      4.13 o 
  -7  -2   9        1.12        0.83      2.94 o 
  -6  -2   9        6.60       10.61      5.15 o 
  -5  -2   9      135.67      129.62     14.23 o 
  -4  -2   9      571.32      617.16     29.39 o 
  -3  -2   9      115.38      122.34     12.98 o 
  -2  -2   9       87.91       77.61      5.41 o 
  -1  -2   9       59.67       50.74      4.46 o 
   0  -2   9       10.77        8.94      1.89 o 
   1  -2   9        2.29        5.15      1.36 o 
   2  -2   9        0.21        1.59      1.65 o 
   3  -2   9      129.03      101.23     13.31 o 
   4  -2   9       40.60       46.82      9.50 o 
   5  -2   9       28.71       39.81      8.99 o 
  -9  -1   9       21.86       22.32      7.31 o 
  -8  -1   9        5.56       13.22      5.61 o 
  -7  -1   9       29.18       27.67      7.52 o 
  -6  -1   9        3.45       -0.51      1.93 o 
  -5  -1   9      207.63      204.93     17.97 o 
  -4  -1   9      313.18      315.89     21.53 o 
  -3  -1   9       41.09       35.72      4.67 o 
  -2  -1   9       38.21       38.75      9.77 o 
  -1  -1   9      141.87      135.14      9.21 o 
   0  -1   9      102.30       96.97      5.61 o 
   1  -1   9       35.91       24.36      6.26 o 
   2  -1   9       56.54       44.65      8.67 o 
   3  -1   9        3.12       -0.11      2.07 o 
   4  -1   9       30.31       32.75      8.21 o 
   5  -1   9        0.39        3.93      4.70 o 
  -9   0   9        2.51        6.95      5.60 o 
  -8   0   9       11.03        5.04      4.29 o 
  -7   0   9        0.06        3.50      3.93 o 
  -6   0   9      111.18      116.64     14.51 o 
  -5   0   9       31.76       41.94      8.73 o 
  -4   0   9       43.44       44.80      8.64 o 
  -3   0   9       19.59       15.59      3.24 o 
  -2   0   9        0.18        2.97      2.07 o 
  -1   0   9        0.49        0.18      1.64 o 
   0   0   9       41.95       52.02      8.52 o 
   1   0   9       10.09       11.66      4.39 o 
   2   0   9        2.00        1.24      2.84 o 
   3   0   9       12.82        8.59      4.71 o 
   4   0   9        6.02        4.96      3.48 o 
  -9   1   9      137.89      180.50     19.97 o 
  -8   1   9        6.83       11.34      6.31 o 
  -7   1   9       41.03       55.70     10.57 o 
  -6   1   9      149.68      141.99     16.22 o 
  -5   1   9        9.82        5.41      3.63 o 
  -4   1   9        1.52        1.43      1.70 o 
  -3   1   9      157.19      162.67     10.02 o 
  -2   1   9      135.27      138.25      9.52 o 
  -1   1   9       14.83       14.07      3.41 o 
   0   1   9        0.03        1.71      2.99 o 
   1   1   9       10.36        4.33      3.25 o 
   2   1   9       40.73       30.57      7.92 o 
   3   1   9       24.80       26.99      7.83 o 
   4   1   9        0.19       -1.38      3.61 o 
  -9   2   9       30.91       33.68      9.29 o 
  -8   2   9       16.86       18.36      6.82 o 
  -7   2   9        1.14        2.13      3.22 o 
  -6   2   9        0.09        1.32      3.15 o 
  -5   2   9       47.86       38.78      8.57 o 
  -4   2   9       20.03       23.65      6.61 o 
  -3   2   9       41.97       43.56      5.72 o 
  -2   2   9      113.57      110.31     11.18 o 
  -1   2   9      197.19      213.03     12.47 o 
   0   2   9       21.60       25.56      6.79 o 
   1   2   9       33.42       37.72      8.17 o 
   2   2   9        0.02        4.27      3.81 o 
   3   2   9       45.43       50.50     10.71 o 
  -8   3   9        4.14       -1.65      3.68 o 
  -7   3   9        1.50        2.14      2.61 o 
  -6   3   9        0.00        0.22      1.79 o 
  -5   3   9        6.87       -0.08      3.33 o 
  -4   3   9        9.58        8.08      2.75 o 
  -3   3   9        1.16       -0.18      1.41 o 
  -2   3   9        6.70        6.70      2.51 o 
  -1   3   9       10.06        8.07      4.10 o 
   0   3   9        1.32        4.41      3.66 o 
   1   3   9       32.17       29.63      7.83 o 
   2   3   9       30.45       31.73      8.22 o 
  -8   4   9       41.18       47.49     10.94 o 
  -7   4   9       14.40       12.35      5.65 o 
  -6   4   9        0.10       -3.50      4.30 o 
  -5   4   9        5.58        4.47      4.11 o 
  -4   4   9        0.46        3.35      3.47 o 
  -3   4   9        1.53       -1.16      3.25 o 
  -2   4   9       14.14       16.06      5.14 o 
  -1   4   9       64.79       46.20      9.20 o 
   0   4   9       93.69       82.46     12.21 o 
  -6   5   9        4.05       11.09      5.85 o 
  -5   5   9       53.28       70.20     12.31 o 
  -4   5   9        8.46        8.63      4.66 o 
  -3   5   9       33.69       52.44     10.21 o 
  -2   5   9       11.23        8.91      4.10 o 
  -2 -11  10        0.03       -0.24      2.73 o 
  -1 -11  10       34.20       34.13      8.88 o 
   0 -11  10      188.90      224.24     20.93 o 
   1 -11  10        9.70       17.80      6.57 o 
   2 -11  10       28.50       41.00      9.08 o 
   3 -11  10       19.13       17.27      6.24 o 
  -4 -10  10        0.52        0.80      4.15 o 
  -3 -10  10       10.35       13.28      6.10 o 
  -2 -10  10       43.57       54.53     10.82 o 
  -1 -10  10       47.33       44.03      9.41 o 
   0 -10  10      570.35      631.33     33.51 o 
   1 -10  10       71.15       77.12     11.86 o 
   2 -10  10        0.23       -3.01      3.01 o 
   3 -10  10       45.52       45.77      9.29 o 
   4 -10  10        8.51        5.39      4.23 o 
  -5  -9  10        3.53       -1.23      3.32 o 
  -4  -9  10        1.82       -5.32      5.32 o 
  -3  -9  10       24.55       33.30      8.63 o 
  -2  -9  10       13.23       21.86      6.67 o 
  -1  -9  10       72.69       75.48     11.82 o 
   0  -9  10       69.39       59.03     10.58 o 
   1  -9  10       30.05       34.82      7.91 o 
   2  -9  10       14.40       24.69      6.94 o 
   3  -9  10       18.22       26.01      6.73 o 
   4  -9  10       36.08       31.57      7.53 o 
   5  -9  10        0.06        0.21      2.30 o 
  -6  -8  10       21.30       10.32      5.82 o 
  -5  -8  10       57.85       70.26     12.44 o 
  -4  -8  10        2.28       -4.34      4.34 o 
  -3  -8  10       27.81       32.28      4.67 o 
  -2  -8  10       15.60       16.71      6.46 o 
  -1  -8  10       51.42       45.94      8.91 o 
   0  -8  10        3.67        3.98      3.47 o 
   1  -8  10       63.19       62.23      9.59 o 
   2  -8  10        7.11        6.83      4.09 o 
   3  -8  10       16.20       11.68      4.38 o 
   4  -8  10        0.89        4.34      3.43 o 
   5  -8  10       14.38       12.28      4.37 o 
  -7  -7  10       11.37       28.80      8.30 o 
  -6  -7  10        0.87       -2.73      2.84 o 
  -5  -7  10       10.07        3.54      2.58 o 
  -4  -7  10       95.15       91.64      8.15 o 
  -3  -7  10        2.73       -0.17      1.49 o 
  -2  -7  10       21.52       22.40      4.72 o 
  -1  -7  10       15.60       14.73      3.16 o 
   0  -7  10      100.69       88.00     11.44 o 
   1  -7  10       22.24       19.50      5.59 o 
   2  -7  10       70.25       69.30      9.72 o 
   3  -7  10      139.74      120.79     12.48 o 
   4  -7  10       93.39       90.44     10.83 o 
   5  -7  10        2.52        4.03      4.02 o 
  -7  -6  10      209.88      206.41     18.70 o 
  -6  -6  10       26.31       22.48      4.74 o 
  -5  -6  10       85.25       84.06      8.39 o 
  -4  -6  10       87.54       93.98      8.36 o 
  -3  -6  10        1.75        3.27      2.08 o 
  -2  -6  10       31.03       36.42      5.04 o 
  -1  -6  10       30.50       32.66      4.58 o 
   0  -6  10       10.05        5.49      3.97 o 
   1  -6  10        4.61        8.99      3.95 o 
   2  -6  10        2.22       -2.74      2.74 o 
   3  -6  10        0.69       -1.42      2.32 o 
   4  -6  10       52.39       49.48      5.98 o 
   5  -6  10        2.12        2.73      3.21 o 
  -8  -5  10        0.01       -4.79      4.79 o 
  -7  -5  10       57.95       58.09     10.61 o 
  -6  -5  10       24.31       18.61     10.86 o 
  -5  -5  10        9.10        6.46      3.02 o 
  -4  -5  10        4.99        0.94      1.67 o 
  -3  -5  10        2.02        4.18      2.31 o 
  -2  -5  10        8.37        7.66      2.73 o 
  -1  -5  10        1.55        1.49      2.21 o 
   0  -5  10        4.89        2.91      2.81 o 
   1  -5  10        6.79        5.21      4.42 o 
   2  -5  10       39.98       39.54      5.26 o 
   3  -5  10      158.07      157.88     10.09 o 
   4  -5  10        5.65        7.90      4.94 o 
   5  -5  10        0.24       -2.22      3.31 o 
  -8  -4  10        0.75        1.58      2.91 o 
  -7  -4  10       15.07        9.18      4.98 o 
  -6  -4  10      470.99      509.10     28.93 o 
  -5  -4  10        0.69        3.04      2.44 o 
  -4  -4  10       38.17       41.52      5.82 o 
  -3  -4  10       80.90       80.71      7.55 o 
  -2  -4  10       16.20       16.77      6.62 o 
  -1  -4  10      116.25      112.62      8.39 o 
   0  -4  10        6.28        0.34      1.81 o 
   1  -4  10        3.43        1.77      3.17 o 
   2  -4  10       13.89       17.58      3.44 o 
   3  -4  10       32.93       34.60      4.76 o 
   4  -4  10      112.40      155.11     17.19 o 
   5  -4  10       44.10       48.73     10.41 o 
  -8  -3  10        4.23       -1.32      3.06 o 
  -7  -3  10       13.26       12.62      5.56 o 
  -6  -3  10      133.33      123.47     14.64 o 
  -5  -3  10      892.02      997.31     39.88 o 
  -4  -3  10       35.23       36.18      5.39 o 
  -3  -3  10        0.17       -2.23      2.23 o 
  -2  -3  10      185.37      179.87     10.78 o 
  -1  -3  10        6.50        3.94      1.58 o 
   0  -3  10       98.66       97.40      7.67 o 
   1  -3  10        0.55       -0.56      4.23 o 
   2  -3  10        5.79        4.92      2.01 o 
   3  -3  10       68.05       79.94     12.09 o 
   4  -3  10       57.29       87.16     13.33 o 
   5  -3  10       43.32       49.96     10.83 o 
  -9  -2  10        0.00        0.37      2.38 o 
  -8  -2  10        0.02       -4.44      4.44 o 
  -7  -2  10        6.61        6.08      4.69 o 
  -6  -2  10       91.85       90.16     12.84 o 
  -5  -2  10       26.50       26.58      7.27 o 
  -4  -2  10        4.89       11.01      4.97 o 
  -3  -2  10       36.13       33.82      7.48 o 
  -2  -2  10        2.04        2.69      2.79 o 
  -1  -2  10       18.78       23.84      4.28 o 
   0  -2  10       49.31       37.26      7.58 o 
   1  -2  10       29.18       31.87      7.43 o 
   2  -2  10       11.05        6.36      3.68 o 
   3  -2  10       12.49        4.44      3.94 o 
   4  -2  10       22.58       13.15      6.12 o 
  -9  -1  10       31.95       42.95     10.07 o 
  -8  -1  10       80.72      117.57     15.78 o 
  -7  -1  10       17.91       22.64      7.39 o 
  -6  -1  10       22.88       15.66      5.77 o 
  -5  -1  10        0.59       -3.35      3.54 o 
  -4  -1  10        0.70       -0.95      3.13 o 
  -3  -1  10        1.26       -0.04      1.61 o 
  -2  -1  10       13.35       15.19      3.51 o 
  -1  -1  10        2.43        1.83      1.97 o 
   0  -1  10      132.99      124.80     13.76 o 
   1  -1  10       74.19       70.27     10.94 o 
   2  -1  10       59.09       49.13      9.86 o 
   3  -1  10       27.14       23.54      6.90 o 
   4  -1  10        0.14       -2.30      3.03 o 
  -9   0  10        3.89        9.67      5.49 o 
  -8   0  10       15.30       14.39      6.43 o 
  -7   0  10       23.85       20.71      7.07 o 
  -6   0  10        1.97        1.73      3.32 o 
  -5   0  10      120.76      133.73     15.79 o 
  -4   0  10       13.34       12.66      5.74 o 
  -3   0  10       14.32       11.17      2.87 o 
  -2   0  10        0.00        0.72      2.75 o 
  -1   0  10       57.42       53.53      6.82 o 
   0   0  10        0.79       11.69      4.75 o 
   1   0  10       27.56       21.58      6.46 o 
   2   0  10       10.98        7.49      4.37 o 
   3   0  10        0.64        1.45      3.17 o 
  -8   1  10        0.76        6.74      5.67 o 
  -7   1  10        5.99        9.77      5.63 o 
  -6   1  10        6.89        2.14      3.50 o 
  -5   1  10       14.10       12.10      5.71 o 
  -4   1  10       10.38       13.14      3.22 o 
  -3   1  10       21.11       21.86      7.31 o 
  -2   1  10      138.33      134.07     10.10 o 
  -1   1  10       28.98       25.31      4.72 o 
   0   1  10       12.66       11.49      4.68 o 
   1   1  10        0.42       -1.53      3.38 o 
   2   1  10        0.06       -2.35      3.16 o 
  -8   2  10        0.02        3.59      3.79 o 
  -7   2  10        9.27        9.95      5.32 o 
  -6   2  10       17.33       25.66      7.55 o 
  -5   2  10       13.02        6.60      4.34 o 
  -4   2  10       34.04       37.78      5.16 o 
  -3   2  10       17.12       19.67      3.94 o 
  -2   2  10      218.85      222.54     13.18 o 
  -1   2  10       41.50       30.50      7.47 o 
   0   2  10        4.93        3.06      3.05 o 
   1   2  10       38.18       35.47      8.14 o 
  -7   3  10       50.33       61.28     12.05 o 
  -6   3  10       38.94       57.55     11.37 o 
  -5   3  10       16.28       20.41      6.91 o 
  -4   3  10        0.38       -4.80      4.80 o 
  -3   3  10        0.01        0.06      2.12 o 
  -2   3  10       40.31       40.73      6.01 o 
  -1   3  10       52.39       53.99      9.69 o 
   0   3  10        0.01        1.65      1.99 o 
  -5   4  10        7.78       20.60      7.48 o 
  -4   4  10       36.28       36.54      8.73 o 
  -3   4  10        1.59        2.06      2.60 o 
  -3 -10  11        1.47        7.07      5.12 o 
  -2 -10  11        0.21       -4.58      4.58 o 
  -1 -10  11        0.01        3.43      4.38 o 
   0 -10  11       15.17       12.70      5.58 o 
   1 -10  11        5.06        9.15      4.69 o 
   2 -10  11        0.57        4.73      4.12 o 
   3 -10  11        4.92        1.87      3.36 o 
  -4  -9  11       28.36        9.26      6.42 o 
  -3  -9  11        2.93        9.10      4.81 o 
  -2  -9  11        9.23        4.53      3.86 o 
  -1  -9  11       12.05       15.74      6.02 o 
   0  -9  11       27.63       33.92      8.07 o 
   1  -9  11        1.19        0.42      2.88 o 
   2  -9  11        0.02        5.03      3.76 o 
   3  -9  11        5.11        0.70      2.35 o 
  -5  -8  11       40.30       38.16      9.73 o 
  -4  -8  11       59.35       73.72     12.17 o 
  -3  -8  11        2.20       -0.96      2.80 o 
  -2  -8  11        1.25        1.44      3.65 o 
  -1  -8  11       92.91       88.82     12.48 o 
   0  -8  11        9.26        6.95      5.08 o 
   1  -8  11       70.54       85.16     11.83 o 
   2  -8  11        0.14        4.37      3.64 o 
   3  -8  11       26.42       36.06      7.94 o 
   4  -8  11        5.46        1.02      2.50 o 
  -6  -7  11        7.35       11.01      3.77 o 
  -5  -7  11        7.41        6.76      2.76 o 
  -4  -7  11        0.01        0.24      1.78 o 
  -3  -7  11       16.45       18.46      4.01 o 
  -2  -7  11       53.15       49.97      6.04 o 
  -1  -7  11        0.22       -0.64      3.51 o 
   0  -7  11       45.99       46.83      8.95 o 
   1  -7  11        0.06        1.68      2.50 o 
   2  -7  11       74.20       71.87     10.37 o 
   3  -7  11       35.88       23.68      6.49 o 
   4  -7  11      153.82      125.76     12.94 o 
  -7  -6  11      139.23      144.84     16.22 o 
  -6  -6  11       48.49       48.64      6.97 o 
  -5  -6  11       49.28       43.98      6.27 o 
  -4  -6  11        1.99        1.01      4.88 o 
  -3  -6  11       30.73       31.30      5.22 o 
  -2  -6  11       56.48       50.50      6.07 o 
  -1  -6  11        9.50       13.15      3.15 o 
   0  -6  11       15.26       11.54      4.50 o 
   1  -6  11       27.37       24.00      6.11 o 
   2  -6  11       52.56       54.55      8.42 o 
   3  -6  11       83.99      100.45     14.03 o 
   4  -6  11        0.01        9.75      5.09 o 
  -7  -5  11       59.41       57.15     11.05 o 
  -6  -5  11      154.70      168.13     17.23 o 
  -5  -5  11       72.19       64.17      7.66 o 
  -4  -5  11      158.91      185.98     12.28 o 
  -3  -5  11        0.26        1.87      3.05 o 
  -2  -5  11       23.67       14.32      5.23 o 
  -1  -5  11       37.56       32.97      4.98 o 
   0  -5  11       19.13       16.80      5.33 o 
   1  -5  11       13.72       13.19      3.32 o 
   2  -5  11       16.69       28.05      4.78 o 
   3  -5  11        5.41        6.92      4.50 o 
   4  -5  11        8.73        2.55      4.50 o 
  -7  -4  11        0.15        5.20      3.86 o 
  -6  -4  11        0.03       -2.64      3.36 o 
  -5  -4  11       41.71       53.86     10.17 o 
  -4  -4  11       17.15       15.18      4.00 o 
  -3  -4  11        0.04       -0.89      2.49 o 
  -2  -4  11       15.42       17.99      7.95 o 
  -1  -4  11       64.66       76.94      7.36 o 
   0  -4  11        0.06       -0.30      5.38 o 
   1  -4  11        2.92        0.92      1.57 o 
   2  -4  11        0.10        0.73      1.62 o 
   3  -4  11        9.69       10.93      5.30 o 
   4  -4  11      138.39      155.54     18.12 o 
  -8  -3  11        0.08       -2.09      4.00 o 
  -7  -3  11        0.12       -3.89      4.14 o 
  -6  -3  11      100.12      121.30     15.29 o 
  -5  -3  11       14.78        5.91      4.24 o 
  -4  -3  11       76.78       77.37     11.42 o 
  -3  -3  11       25.49       16.10      5.77 o 
  -2  -3  11       26.83       32.94      4.95 o 
  -1  -3  11      245.87      229.75     10.31 o 
   0  -3  11       26.53       21.53      4.01 o 
   1  -3  11        2.58        1.02      4.23 o 
   2  -3  11        3.43        2.52      3.34 o 
   3  -3  11       64.56       54.08     10.64 o 
  -8  -2  11        3.84       -4.89      4.89 o 
  -7  -2  11        1.11       -5.14      5.14 o 
  -6  -2  11       31.57       51.11     10.29 o 
  -5  -2  11        0.66        1.82      2.75 o 
  -4  -2  11       10.71        3.03      3.78 o 
  -3  -2  11        1.26        0.05      2.64 o 
  -2  -2  11        0.01        1.78      1.88 o 
  -1  -2  11        6.45        7.98      2.95 o 
   0  -2  11      104.02       91.76     12.26 o 
   1  -2  11        3.39        4.88      3.73 o 
   2  -2  11       30.57       44.71      9.83 o 
   3  -2  11       13.52       11.47      5.71 o 
  -8  -1  11       35.01       48.20     10.54 o 
  -7  -1  11        0.15        5.46      3.04 o 
  -6  -1  11       14.87        4.61      4.80 o 
  -5  -1  11      194.48      198.77     19.54 o 
  -4  -1  11        0.54        0.83      2.27 o 
  -3  -1  11        0.23        3.70      2.17 o 
  -2  -1  11       33.01       30.20      4.99 o 
  -1  -1  11       53.75       58.31      6.92 o 
   0  -1  11       23.52       35.63      8.08 o 
   1  -1  11        7.62        1.17      3.29 o 
   2  -1  11       18.29       15.63      5.90 o 
  -7   0  11       23.20       19.96      7.15 o 
  -6   0  11        0.91       -2.77      4.24 o 
  -5   0  11        6.18        3.74      4.13 o 
  -4   0  11        0.38       -2.43      3.43 o 
  -3   0  11       97.34      103.88      8.99 o 
  -2   0  11        3.22        7.83      3.03 o 
  -1   0  11      128.06      131.71     10.64 o 
   0   0  11       93.32       99.80     13.29 o 
   1   0  11       10.36       18.39      6.40 o 
  -7   1  11       46.24       62.13     12.58 o 
  -6   1  11        2.08       -3.02      3.71 o 
  -5   1  11       34.37       33.64      8.76 o 
  -4   1  11       12.18       19.53      4.28 o 
  -3   1  11      101.66      110.41      9.28 o 
  -2   1  11        4.64        6.21      8.19 o 
  -1   1  11       19.52       14.50      5.57 o 
   0   1  11        6.49        6.52      3.98 o 
  -6   2  11        0.56        3.03      3.59 o 
  -5   2  11        0.68       -1.93      3.79 o 
  -4   2  11        1.83        2.12      3.62 o 
  -3   2  11        4.01        3.23      2.62 o 
  -2   2  11       24.99       22.74      4.64 o 
  -1   2  11      161.32      149.77     16.29 o 
  -3  -9  12        0.07       -4.82      4.82 o 
  -2  -9  12        9.77       13.00      5.98 o 
  -1  -9  12        4.68       10.62      5.35 o 
   0  -9  12       10.48        0.92      2.26 o 
   1  -9  12       62.88       81.42     12.46 o 
  -4  -8  12       68.47       61.06     11.81 o 
  -3  -8  12       19.52       22.36      7.82 o 
  -2  -8  12        2.12        2.18      3.61 o 
  -1  -8  12       13.36       21.92      6.67 o 
   0  -8  12        0.06        0.24      2.76 o 
   1  -8  12        9.41       13.91      5.33 o 
   2  -8  12       18.29       20.72      6.56 o 
  -5  -7  12        0.29        1.08      3.06 o 
  -4  -7  12       84.84       65.33      7.52 o 
  -3  -7  12       97.42      106.22      9.36 o 
  -2  -7  12        1.74        4.93      2.76 o 
  -1  -7  12        0.36       -4.05      4.05 o 
   0  -7  12        3.17        8.38      4.18 o 
   1  -7  12        3.42        4.44      4.04 o 
   2  -7  12        9.04        5.14      3.93 o 
   3  -7  12       82.94       73.70     10.45 o 
  -6  -6  12        0.81        0.85      3.87 o 
  -5  -6  12      108.15      137.87     16.58 o 
  -4  -6  12        2.38       -1.24      4.68 o 
  -3  -6  12       18.35       23.39      4.71 o 
  -2  -6  12       23.27       24.26      4.64 o 
  -1  -6  12        2.89        1.60      3.51 o 
   0  -6  12        4.36        2.92      3.67 o 
   1  -6  12        0.19       -1.84      3.18 o 
   2  -6  12        0.28        6.10      3.75 o 
   3  -6  12       39.08       57.61     11.29 o 
  -6  -5  12        6.61       14.50      5.92 o 
  -5  -5  12       69.52       64.22     13.28 o 
  -4  -5  12      187.96      191.43     13.01 o 
  -3  -5  12       19.46       20.37      4.48 o 
  -2  -5  12       68.66       55.35      6.91 o 
  -1  -5  12       12.14        9.80      3.70 o 
   0  -5  12       29.19       26.42      6.35 o 
   1  -5  12        1.36        0.64      1.57 o 
   2  -5  12        0.00        0.44      2.50 o 
  -6  -4  12       14.91       18.90      6.59 o 
  -5  -4  12        0.07       -3.40      3.40 o 
  -4  -4  12       21.67       29.08      7.52 o 
  -3  -4  12       34.94       35.04      7.23 o 
  -2  -4  12       46.58       41.90      6.02 o 
  -1  -4  12       38.79       34.01      5.36 o 
   0  -4  12        0.73        0.77      0.98 o 
   1  -4  12        5.31        5.45      4.20 o 
   2  -4  12       12.52       17.14      7.02 o 
  -7  -3  12       29.72       28.51      9.17 o 
  -6  -3  12        5.30        3.90      4.47 o 
  -5  -3  12       28.09       34.70      8.89 o 
  -4  -3  12       65.33       82.70     12.43 o 
  -3  -3  12        0.65        2.20      3.03 o 
  -2  -3  12        0.49        7.33      4.10 o 
  -1  -3  12       36.94       44.25      6.28 o 
   0  -3  12       17.49       21.11      6.80 o 
   1  -3  12        4.61        0.16      3.13 o 
   2  -3  12        1.41       -0.49      3.57 o 
  -7  -2  12        7.18        0.70      3.95 o 
  -6  -2  12        2.02        8.55      4.47 o 
  -5  -2  12       40.79       58.29     11.03 o 
  -4  -2  12      205.32      224.60     20.52 o 
  -3  -2  12       47.64       56.78     10.64 o 
  -2  -2  12        0.45        1.32      8.17 o 
  -1  -2  12       50.74       78.26      8.40 o 
   0  -2  12        1.42        5.14      4.19 o 
   1  -2  12        0.65       -2.34      3.59 o 
  -6  -1  12        3.47       -2.79      4.04 o 
  -5  -1  12       15.58       17.17      6.67 o 
  -4  -1  12       29.11       45.76      9.90 o 
  -3  -1  12       45.52       43.47     10.24 o 
  -2  -1  12       35.68       39.07      6.10 o 
  -1  -1  12       67.88       83.15     12.30 o 
   0  -1  12        6.28        5.73      4.40 o 
  -6   0  12       28.77       45.06     10.37 o 
  -5   0  12       19.71       27.58      8.29 o 
  -4   0  12        9.46       12.36      5.90 o 
  -3   0  12       12.87        9.43      3.11 o 
  -2   0  12      124.35      118.44     19.12 o 
  -1   0  12      124.01      140.38     15.69 o 
  -3  -7  13       35.01       37.91      6.02 o 
  -2  -7  13       39.62       43.57      6.55 o 
  -1  -7  13       29.17       13.90      5.44 o 
   0  -7  13        5.77        8.54      4.31 o 
  -4  -6  13        1.64       -2.60      2.60 o 
  -3  -6  13       18.05       23.05      5.03 o 
  -2  -6  13        2.37        3.23      3.56 o 
  -1  -6  13        0.19        0.58      2.36 o 
   0  -6  13        0.35        0.52      3.01 o 
  -4  -5  13      111.22      121.58     10.86 o 
  -3  -5  13        2.02        1.64      2.44 o 
  -2  -5  13        5.97        8.39      3.21 o 
  -1  -5  13       88.28       82.89     11.87 o 
   0  -5  13        5.45        4.37      2.96 o 
  -5  -4  13        7.16        9.79      5.24 o 
  -4  -4  13       18.71       19.98      7.14 o 
  -3  -4  13       37.67       40.26      9.01 o 
  -2  -4  13       59.83       74.30     11.99 o 
  -1  -4  13       32.02       37.18      7.67 o 
   0  -4  13       14.03       10.12      4.71 o 
  -4  -3  13        1.20        1.54      3.75 o 
  -3  -3  13       13.56       12.67      6.01 o 
  -2  -3  13        3.97        1.47      3.01 o 
  -1  -3  13        0.57       -3.24      3.51 o 
  -4  -2  13       13.85       25.41      8.16 o 
  -3  -2  13       38.70       62.68     12.23 o 
  -2  -2  13        3.56        1.44      7.47 o 
                                                 
